# Supplementary material for: Transmission of Artemisinin-Resistant Malaria Parasites to Mosquitoes under Antimalarial Drug Pressure
Source: Antimicrob Agents Chemother. 2020 Dec 16;65(1):e00898-20. doi: 10.1128/AAC.00898-20 (PMC7927852; doi:10.1128/AAC.00898-20)
Supplement: Supplemental file 3 [file AAC.00898-20-sd003.xlsx]

## Sheet: ThaiOocysts_All_Isolates
ParasiteLine	Oocysts	Infected
NF54	0	No
NF54	0	No
NF54	0	No
NF54	0	No
NF54	0	No
NF54	0	No
NF54	0	No
NF54	0	No
NF54	0	No
NF54	0	No
ARN1G	0	No
ARN1G	0	No
ARN1G	0	No
ARN1G	0	No
ARN1G	0	No
ARN1G	0	No
ARN1G	0	No
ARN1G	0	No
ARN1G	0	No
ARN1G	0	No
ARN1G	0	No
ARN1G	0	No
ARN1G	0	No
ARN1G	0	No
ARN1G	0	No
ARN1G	0	No
ARN1G	0	No
ARN1G	0	No
ARN1G	0	No
APS2G	0	No
APS2G	0	No
APS2G	0	No
APS2G	0	No
APS2G	0	No
APS2G	0	No
APS2G	0	No
APS2G	0	No
APS2G	0	No
APS2G	0	No
APS2G	0	No
APS2G	0	No
APS2G	0	No
APS2G	0	No
APS3G	0	No
APS3G	0	No
APS3G	0	No
APS3G	0	No
APS3G	0	No
APS3G	0	No
APS3G	0	No
APS3G	0	No
APS3G	0	No
APS5G	0	No
APS5G	0	No
APS5G	0	No
APS5G	0	No
APS5G	0	No
APS5G	0	No
APS5G	0	No
APS5G	0	No
APS5G	0	No
APS5G	0	No
APS5G	0	No
APS4G	0	No
APS4G	0	No
APS4G	0	No
APS4G	0	No
APS4G	0	No
APS4G	0	No
APS4G	0	No
APS4G	0	No
APS4G	0	No
APS4G	0	No
APS4G	0	No
APS4G	0	No
APS4G	0	No
APS4G	0	No
APS4G	0	No
APS4G	0	No
APS4G	0	No
APS4G	0	No
APS4G	0	No
APS4G	0	No
APS4G	0	No
APS4G	0	No
APS4G	0	No
APS4G	0	No
APS4G	0	No
APS4G	0	No
APS4G	0	No
APS4G	0	No
APS4G	0	No
APS4G	0	No
APS4G	0	No
APS4G	0	No
NF54	1	Yes
NF54	1	Yes
NF54	1	Yes
NF54	1	Yes
ARN1G	1	Yes
ARN1G	1	Yes
ARN1G	1	Yes
ARN1G	1	Yes
ARN1G	1	Yes
ARN1G	1	Yes
ARN1G	1	Yes
APS2G	1	Yes
APS2G	1	Yes
APS2G	1	Yes
APS2G	1	Yes
APS2G	1	Yes
APS3G	1	Yes
APS2G	1	Yes
APS2G	1	Yes
APS4G	1	Yes
APS4G	1	Yes
APS4G	1	Yes
NF54	2	Yes
APS2G	2	Yes
APS2G	2	Yes
APS2G	2	Yes
APS2G	2	Yes
APS2G	2	Yes
APS2G	2	Yes
APS2G	2	Yes
APS2G	2	Yes
APS2G	2	Yes
APS2G	2	Yes
APS5G	2	Yes
APS5G	2	Yes
APS5G	2	Yes
NF54	3	Yes
NF54	3	Yes
NF54	3	Yes
NF54	3	Yes
ARN1G	3	Yes
APS2G	3	Yes
APS2G	3	Yes
APS5G	3	Yes
APS5G	3	Yes
NF54	4	Yes
NF54	4	Yes
ARN1G	4	Yes
ARN1G	4	Yes
APS2G	4	Yes
APS2G	4	Yes
APS2G	4	Yes
APS2G	4	Yes
APS2G	4	Yes
APS5G	4	Yes
APS5G	4	Yes
NF54	5	Yes
NF54	5	Yes
NF54	5	Yes
APS5G	5	Yes
ARN1G	6	Yes
APS2G	6	Yes
APS2G	6	Yes
APS5G	6	Yes
NF54	7	Yes
NF54	7	Yes
NF54	7	Yes
ARN1G	7	Yes
ARN1G	7	Yes
ARN1G	8	Yes
APS5G	8	Yes
APS5G	8	Yes
NF54	10	Yes
NF54	11	Yes
NF54	11	Yes
NF54	11	Yes

## Sheet: Thai_DHA_NF54&APL5G
DateOfFeed	Feed	ParasiteLine	DrugConcentration	Oocysts	Experiment	Treatment
01.08.2018	5	NF54	DMSO	5	F	No
01.08.2018	5	NF54	DMSO	5	F	No
01.08.2018	5	NF54	DMSO	5	F	No
01.08.2018	5	NF54	DMSO	5	F	No
01.08.2018	5	NF54	DMSO	9	F	No
01.08.2018	5	NF54	DMSO	5	F	No
01.08.2018	5	NF54	DMSO	1	F	No
01.08.2018	5	NF54	DMSO	6	F	No
01.08.2018	5	NF54	DMSO	8	F	No
01.08.2018	5	NF54	DMSO	5	F	No
01.08.2018	5	NF54	DMSO	3	F	No
01.08.2018	5	NF54	DMSO	1	F	No
01.08.2018	5	NF54	DMSO	1	F	No
01.08.2018	5	NF54	DMSO	14	F	No
01.08.2018	5	NF54	DMSO	11	F	No
01.08.2018	5	NF54	DMSO	13	F	No
01.08.2018	5	NF54	DMSO	2	F	No
01.08.2018	5	NF54	DMSO	1	F	No
01.08.2018	5	NF54	DMSO	16	F	No
01.08.2018	5	NF54	DMSO	2	F	No
01.08.2018	5	NF54	DMSO	9	F	No
01.08.2018	5	NF54	DMSO	25	F	No
01.08.2018	5	NF54	DMSO	0	F	No
01.08.2018	5	NF54	DMSO	0	F	No
01.08.2018	5	NF54	DMSO	0	F	No
01.08.2018	5	NF54	DMSO	0	F	No
01.08.2018	5	NF54	DMSO	0	F	No
01.08.2018	5	NF54	DMSO	0	F	No
01.08.2018	5	NF54	0.1 uM DHA	0	F	Yes
01.08.2018	5	NF54	0.1 uM DHA	0	F	Yes
01.08.2018	5	NF54	0.1 uM DHA	0	F	Yes
01.08.2018	5	NF54	0.1 uM DHA	0	F	Yes
01.08.2018	5	NF54	0.1 uM DHA	0	F	Yes
01.08.2018	5	NF54	0.1 uM DHA	0	F	Yes
01.08.2018	5	NF54	0.1 uM DHA	0	F	Yes
01.08.2018	5	NF54	0.1 uM DHA	0	F	Yes
01.08.2018	5	NF54	0.1 uM DHA	0	F	Yes
01.08.2018	5	NF54	0.1 uM DHA	0	F	Yes
01.08.2018	5	NF54	0.1 uM DHA	0	F	Yes
01.08.2018	5	NF54	0.1 uM DHA	0	F	Yes
01.08.2018	5	NF54	0.1 uM DHA	0	F	Yes
01.08.2018	5	NF54	0.1 uM DHA	0	F	Yes
01.08.2018	5	NF54	0.1 uM DHA	0	F	Yes
01.08.2018	5	NF54	0.1 uM DHA	0	F	Yes
01.08.2018	5	NF54	0.1 uM DHA	0	F	Yes
01.08.2018	5	NF54	0.1 uM DHA	0	F	Yes
01.08.2018	5	NF54	0.1 uM DHA	0	F	Yes
01.08.2018	5	NF54	0.1 uM DHA	0	F	Yes
01.08.2018	5	NF54	0.1 uM DHA	0	F	Yes
01.08.2018	5	NF54	0.1 uM DHA	0	F	Yes
01.08.2018	5	NF54	0.1 uM DHA	0	F	Yes
01.08.2018	5	NF54	0.1 uM DHA	0	F	Yes
01.08.2018	5	NF54	0.1 uM DHA	0	F	Yes
01.08.2018	5	NF54	0.1 uM DHA	0	F	Yes
01.08.2018	5	NF54	0.1 uM DHA	0	F	Yes
01.08.2018	5	NF54	0.1 uM DHA	0	F	Yes
01.08.2018	5	NF54	0.1 uM DHA	0	F	Yes
01.08.2018	5	NF54	1 uM DHA	0	F	Yes
01.08.2018	5	NF54	1 uM DHA	0	F	Yes
01.08.2018	5	NF54	1 uM DHA	0	F	Yes
01.08.2018	5	NF54	1 uM DHA	0	F	Yes
01.08.2018	5	NF54	1 uM DHA	0	F	Yes
01.08.2018	5	NF54	1 uM DHA	0	F	Yes
01.08.2018	5	NF54	1 uM DHA	0	F	Yes
01.08.2018	5	NF54	1 uM DHA	0	F	Yes
01.08.2018	5	NF54	1 uM DHA	0	F	Yes
01.08.2018	5	NF54	1 uM DHA	0	F	Yes
01.08.2018	5	NF54	1 uM DHA	0	F	Yes
01.08.2018	5	NF54	1 uM DHA	0	F	Yes
01.08.2018	5	NF54	1 uM DHA	0	F	Yes
01.08.2018	5	NF54	1 uM DHA	0	F	Yes
01.08.2018	5	NF54	1 uM DHA	0	F	Yes
01.08.2018	5	NF54	1 uM DHA	0	F	Yes
01.08.2018	5	NF54	1 uM DHA	0	F	Yes
01.08.2018	5	NF54	1 uM DHA	0	F	Yes
01.08.2018	5	NF54	1 uM DHA	0	F	Yes
01.08.2018	5	NF54	1 uM DHA	0	F	Yes
01.08.2018	5	NF54	1 uM DHA	0	F	Yes
01.08.2018	5	NF54	1 uM DHA	0	F	Yes
01.08.2018	5	NF54	1 uM DHA	0	F	Yes
01.08.2018	5	NF54	1 uM DHA	0	F	Yes
01.08.2018	5	NF54	1 uM DHA	0	F	Yes
01.08.2018	5	NF54	1 uM DHA	0	F	Yes
01.08.2018	5	NF54	1 uM DHA	0	F	Yes
01.08.2018	5	NF54	5 uM DHA	0	F	Yes
01.08.2018	5	NF54	5 uM DHA	0	F	Yes
01.08.2018	5	NF54	5 uM DHA	0	F	Yes
01.08.2018	5	NF54	5 uM DHA	0	F	Yes
01.08.2018	5	NF54	5 uM DHA	0	F	Yes
01.08.2018	5	NF54	5 uM DHA	0	F	Yes
01.08.2018	5	NF54	5 uM DHA	0	F	Yes
01.08.2018	5	NF54	5 uM DHA	0	F	Yes
01.08.2018	5	NF54	5 uM DHA	0	F	Yes
01.08.2018	5	NF54	5 uM DHA	0	F	Yes
01.08.2018	5	NF54	5 uM DHA	0	F	Yes
01.08.2018	5	NF54	5 uM DHA	0	F	Yes
01.08.2018	5	NF54	5 uM DHA	0	F	Yes
01.08.2018	5	NF54	5 uM DHA	0	F	Yes
01.08.2018	5	NF54	5 uM DHA	0	F	Yes
01.08.2018	5	NF54	5 uM DHA	0	F	Yes
01.08.2018	5	NF54	5 uM DHA	0	F	Yes
01.08.2018	5	NF54	5 uM DHA	0	F	Yes
01.08.2018	5	NF54	5 uM DHA	0	F	Yes
01.08.2018	5	NF54	5 uM DHA	0	F	Yes
01.08.2018	5	NF54	5 uM DHA	0	F	Yes
01.08.2018	5	NF54	5 uM DHA	0	F	Yes
01.08.2018	5	NF54	5 uM DHA	0	F	Yes
01.08.2018	5	NF54	5 uM DHA	0	F	Yes
01.08.2018	5	NF54	5 uM DHA	0	F	Yes
01.08.2018	5	NF54	5 uM DHA	0	F	Yes
01.08.2018	5	NF54	5 uM DHA	0	F	Yes
01.08.2018	5	NF54	5 uM DHA	0	F	Yes
01.08.2018	5	NF54	5 uM DHA	0	F	Yes
01.08.2018	5	NF54	5 uM DHA	0	F	Yes
01.08.2018	5	NF54	5 uM DHA	0	F	Yes
01.08.2018	5	NF54	5 uM DHA	0	F	Yes
01.08.2018	5	NF54	5 uM DHA	0	F	Yes
01.08.2018	5	NF54	5 uM DHA	0	F	Yes
01.08.2018	5	NF54	5 uM DHA	0	F	Yes
01.08.2018	5	NF54	5 uM DHA	0	F	Yes
01.08.2018	5	NF54	5 uM DHA	0	F	Yes
01.08.2018	5	NF54	5 uM DHA	0	F	Yes
01.08.2018	5	NF54	5 uM DHA	0	F	Yes
14.03.2018	1	NF54	DMSO	1	A	No
14.03.2018	1	NF54	DMSO	1	A	No
14.03.2018	1	NF54	DMSO	2	A	No
14.03.2018	1	NF54	DMSO	32	A	No
14.03.2018	1	NF54	DMSO	3	A	No
14.03.2018	1	NF54	DMSO	4	A	No
14.03.2018	1	NF54	DMSO	4	A	No
14.03.2018	1	NF54	DMSO	5	A	No
14.03.2018	1	NF54	DMSO	1	A	No
14.03.2018	1	NF54	DMSO	8	A	No
14.03.2018	1	NF54	DMSO	6	A	No
14.03.2018	1	NF54	DMSO	10	A	No
14.03.2018	1	NF54	DMSO	3	A	No
14.03.2018	1	NF54	DMSO	8	A	No
14.03.2018	1	NF54	DMSO	2	A	No
14.03.2018	1	NF54	DMSO	14	A	No
14.03.2018	1	NF54	DMSO	3	A	No
14.03.2018	1	NF54	DMSO	8	A	No
14.03.2018	1	NF54	DMSO	3	A	No
14.03.2018	1	NF54	DMSO	11	A	No
14.03.2018	1	NF54	DMSO	6	A	No
14.03.2018	1	NF54	DMSO	1	A	No
14.03.2018	1	NF54	DMSO	5	A	No
14.03.2018	1	NF54	DMSO	7	A	No
14.03.2018	1	NF54	DMSO	6	A	No
14.03.2018	1	NF54	DMSO	3	A	No
14.03.2018	1	NF54	DMSO	3	A	No
14.03.2018	1	NF54	DMSO	2	A	No
14.03.2018	1	NF54	DMSO	2	A	No
14.03.2018	1	NF54	DMSO	12	A	No
14.03.2018	1	NF54	DMSO	17	A	No
14.03.2018	1	NF54	DMSO	20	A	No
14.03.2018	1	NF54	DMSO	11	A	No
14.03.2018	1	NF54	DMSO	4	A	No
14.03.2018	1	NF54	DMSO	1	A	No
14.03.2018	1	NF54	DMSO	0	A	No
14.03.2018	1	NF54	DMSO	0	A	No
14.03.2018	1	NF54	DMSO	0	A	No
14.03.2018	1	NF54	DMSO	0	A	No
14.03.2018	1	NF54	DMSO	0	A	No
14.03.2018	1	NF54	DMSO	0	A	No
14.03.2018	1	NF54	DMSO	0	A	No
14.03.2018	1	NF54	DMSO	0	A	No
14.03.2018	1	NF54	DMSO	0	A	No
14.03.2018	1	NF54	DMSO	0	A	No
14.03.2018	1	NF54	DMSO	0	A	No
14.03.2018	1	NF54	DMSO	0	A	No
14.03.2018	1	NF54	0.1 uM DHA	2	A	Yes
14.03.2018	1	NF54	0.1 uM DHA	3	A	Yes
14.03.2018	1	NF54	0.1 uM DHA	3	A	Yes
14.03.2018	1	NF54	0.1 uM DHA	1	A	Yes
14.03.2018	1	NF54	0.1 uM DHA	2	A	Yes
14.03.2018	1	NF54	0.1 uM DHA	1	A	Yes
14.03.2018	1	NF54	0.1 uM DHA	3	A	Yes
14.03.2018	1	NF54	0.1 uM DHA	2	A	Yes
14.03.2018	1	NF54	0.1 uM DHA	1	A	Yes
14.03.2018	1	NF54	0.1 uM DHA	1	A	Yes
14.03.2018	1	NF54	0.1 uM DHA	2	A	Yes
14.03.2018	1	NF54	0.1 uM DHA	20	A	Yes
14.03.2018	1	NF54	0.1 uM DHA	1	A	Yes
14.03.2018	1	NF54	0.1 uM DHA	12	A	Yes
14.03.2018	1	NF54	0.1 uM DHA	1	A	Yes
14.03.2018	1	NF54	0.1 uM DHA	9	A	Yes
14.03.2018	1	NF54	0.1 uM DHA	3	A	Yes
14.03.2018	1	NF54	0.1 uM DHA	1	A	Yes
14.03.2018	1	NF54	0.1 uM DHA	1	A	Yes
14.03.2018	1	NF54	0.1 uM DHA	12	A	Yes
14.03.2018	1	NF54	0.1 uM DHA	6	A	Yes
14.03.2018	1	NF54	0.1 uM DHA	3	A	Yes
14.03.2018	1	NF54	0.1 uM DHA	0	A	Yes
14.03.2018	1	NF54	0.1 uM DHA	0	A	Yes
14.03.2018	1	NF54	0.1 uM DHA	0	A	Yes
14.03.2018	1	NF54	0.1 uM DHA	0	A	Yes
14.03.2018	1	NF54	0.1 uM DHA	0	A	Yes
14.03.2018	1	NF54	0.1 uM DHA	0	A	Yes
14.03.2018	1	NF54	0.1 uM DHA	0	A	Yes
14.03.2018	1	NF54	0.1 uM DHA	0	A	Yes
14.03.2018	1	NF54	0.1 uM DHA	0	A	Yes
14.03.2018	1	NF54	0.1 uM DHA	0	A	Yes
14.03.2018	1	NF54	0.1 uM DHA	0	A	Yes
14.03.2018	1	NF54	0.1 uM DHA	0	A	Yes
14.03.2018	1	NF54	0.1 uM DHA	0	A	Yes
14.03.2018	1	NF54	0.1 uM DHA	0	A	Yes
14.03.2018	1	NF54	1 uM DHA	1	A	Yes
14.03.2018	1	NF54	1 uM DHA	3	A	Yes
14.03.2018	1	NF54	1 uM DHA	1	A	Yes
14.03.2018	1	NF54	1 uM DHA	1	A	Yes
14.03.2018	1	NF54	1 uM DHA	1	A	Yes
14.03.2018	1	NF54	1 uM DHA	0	A	Yes
14.03.2018	1	NF54	1 uM DHA	0	A	Yes
14.03.2018	1	NF54	1 uM DHA	0	A	Yes
14.03.2018	1	NF54	1 uM DHA	0	A	Yes
14.03.2018	1	NF54	1 uM DHA	0	A	Yes
14.03.2018	1	NF54	1 uM DHA	0	A	Yes
14.03.2018	1	NF54	1 uM DHA	0	A	Yes
14.03.2018	1	NF54	1 uM DHA	0	A	Yes
14.03.2018	1	NF54	1 uM DHA	0	A	Yes
14.03.2018	1	NF54	1 uM DHA	0	A	Yes
14.03.2018	1	NF54	1 uM DHA	0	A	Yes
14.03.2018	1	NF54	1 uM DHA	0	A	Yes
14.03.2018	1	NF54	1 uM DHA	0	A	Yes
14.03.2018	1	NF54	1 uM DHA	0	A	Yes
14.03.2018	1	NF54	1 uM DHA	0	A	Yes
14.03.2018	1	NF54	1 uM DHA	0	A	Yes
14.03.2018	1	NF54	1 uM DHA	0	A	Yes
14.03.2018	1	NF54	1 uM DHA	0	A	Yes
14.03.2018	1	NF54	1 uM DHA	0	A	Yes
14.03.2018	1	NF54	1 uM DHA	0	A	Yes
14.03.2018	1	NF54	1 uM DHA	0	A	Yes
14.03.2018	1	NF54	1 uM DHA	0	A	Yes
14.03.2018	1	NF54	1 uM DHA	0	A	Yes
14.03.2018	1	NF54	1 uM DHA	0	A	Yes
14.03.2018	1	NF54	1 uM DHA	0	A	Yes
14.03.2018	1	NF54	1 uM DHA	0	A	Yes
14.03.2018	1	NF54	1 uM DHA	0	A	Yes
14.03.2018	1	NF54	1 uM DHA	0	A	Yes
14.03.2018	1	NF54	1 uM DHA	0	A	Yes
14.03.2018	1	NF54	1 uM DHA	0	A	Yes
14.03.2018	1	NF54	1 uM DHA	0	A	Yes
14.03.2018	1	NF54	1 uM DHA	0	A	Yes
14.03.2018	1	NF54	1 uM DHA	0	A	Yes
14.03.2018	1	NF54	1 uM DHA	0	A	Yes
14.03.2018	1	NF54	1 uM DHA	0	A	Yes
14.03.2018	1	NF54	1 uM DHA	0	A	Yes
14.03.2018	1	NF54	1 uM DHA	0	A	Yes
14.03.2018	1	NF54	1 uM DHA	0	A	Yes
14.03.2018	1	NF54	1 uM DHA	0	A	Yes
14.03.2018	1	NF54	1 uM DHA	0	A	Yes
14.03.2018	1	NF54	1 uM DHA	0	A	Yes
14.03.2018	1	NF54	1 uM DHA	0	A	Yes
14.03.2018	1	NF54	1 uM DHA	0	A	Yes
14.03.2018	1	NF54	1 uM DHA	0	A	Yes
14.03.2018	1	NF54	1 uM DHA	0	A	Yes
14.03.2018	1	NF54	1 uM DHA	0	A	Yes
14.03.2018	1	NF54	1 uM DHA	0	A	Yes
14.03.2018	1	NF54	1 uM DHA	0	A	Yes
14.03.2018	1	NF54	1 uM DHA	0	A	Yes
14.03.2018	1	NF54	1 uM DHA	0	A	Yes
14.03.2018	1	NF54	1 uM DHA	0	A	Yes
14.03.2018	1	NF54	1 uM DHA	0	A	Yes
14.03.2018	1	NF54	5 uM DHA	0	A	Yes
14.03.2018	1	NF54	5 uM DHA	0	A	Yes
14.03.2018	1	NF54	5 uM DHA	0	A	Yes
14.03.2018	1	NF54	5 uM DHA	0	A	Yes
14.03.2018	1	NF54	5 uM DHA	0	A	Yes
14.03.2018	1	NF54	5 uM DHA	0	A	Yes
14.03.2018	1	NF54	5 uM DHA	0	A	Yes
14.03.2018	1	NF54	5 uM DHA	0	A	Yes
14.03.2018	1	NF54	5 uM DHA	0	A	Yes
14.03.2018	1	NF54	5 uM DHA	0	A	Yes
14.03.2018	1	NF54	5 uM DHA	0	A	Yes
14.03.2018	1	NF54	5 uM DHA	0	A	Yes
14.03.2018	1	NF54	5 uM DHA	0	A	Yes
14.03.2018	1	NF54	5 uM DHA	0	A	Yes
14.03.2018	1	NF54	5 uM DHA	0	A	Yes
14.03.2018	1	NF54	5 uM DHA	0	A	Yes
14.03.2018	1	NF54	5 uM DHA	0	A	Yes
14.03.2018	1	NF54	5 uM DHA	0	A	Yes
14.03.2018	1	NF54	5 uM DHA	0	A	Yes
14.03.2018	1	NF54	5 uM DHA	0	A	Yes
14.03.2018	1	NF54	5 uM DHA	0	A	Yes
14.03.2018	1	NF54	5 uM DHA	0	A	Yes
14.03.2018	1	NF54	5 uM DHA	0	A	Yes
14.03.2018	1	NF54	5 uM DHA	0	A	Yes
14.03.2018	1	NF54	5 uM DHA	0	A	Yes
14.03.2018	1	NF54	5 uM DHA	0	A	Yes
14.03.2018	1	NF54	5 uM DHA	0	A	Yes
14.03.2018	1	NF54	5 uM DHA	0	A	Yes
14.03.2018	1	NF54	5 uM DHA	0	A	Yes
14.03.2018	1	NF54	5 uM DHA	0	A	Yes
14.03.2018	1	NF54	5 uM DHA	0	A	Yes
14.03.2018	1	NF54	5 uM DHA	0	A	Yes
14.03.2018	1	NF54	5 uM DHA	0	A	Yes
14.03.2018	1	NF54	5 uM DHA	0	A	Yes
14.03.2018	1	NF54	5 uM DHA	0	A	Yes
14.03.2018	1	NF54	5 uM DHA	0	A	Yes
14.03.2018	1	NF54	5 uM DHA	0	A	Yes
14.03.2018	1	NF54	5 uM DHA	0	A	Yes
14.03.2018	1	NF54	5 uM DHA	0	A	Yes
14.03.2018	1	NF54	5 uM DHA	0	A	Yes
14.03.2018	1	NF54	5 uM DHA	0	A	Yes
14.03.2018	1	NF54	5 uM DHA	0	A	Yes
14.03.2018	1	NF54	5 uM DHA	0	A	Yes
14.03.2018	1	NF54	5 uM DHA	0	A	Yes
14.03.2018	1	NF54	5 uM DHA	0	A	Yes
14.03.2018	1	NF54	5 uM DHA	0	A	Yes
14.03.2018	1	APL5G	DMSO	1	A	No
14.03.2018	1	APL5G	DMSO	2	A	No
14.03.2018	1	APL5G	DMSO	1	A	No
14.03.2018	1	APL5G	DMSO	4	A	No
14.03.2018	1	APL5G	DMSO	1	A	No
14.03.2018	1	APL5G	DMSO	2	A	No
14.03.2018	1	APL5G	DMSO	1	A	No
14.03.2018	1	APL5G	DMSO	0	A	No
14.03.2018	1	APL5G	DMSO	0	A	No
14.03.2018	1	APL5G	DMSO	0	A	No
14.03.2018	1	APL5G	DMSO	0	A	No
14.03.2018	1	APL5G	DMSO	0	A	No
14.03.2018	1	APL5G	DMSO	0	A	No
14.03.2018	1	APL5G	DMSO	0	A	No
14.03.2018	1	APL5G	DMSO	0	A	No
14.03.2018	1	APL5G	DMSO	0	A	No
14.03.2018	1	APL5G	DMSO	0	A	No
14.03.2018	1	APL5G	DMSO	0	A	No
14.03.2018	1	APL5G	DMSO	0	A	No
14.03.2018	1	APL5G	DMSO	0	A	No
14.03.2018	1	APL5G	DMSO	0	A	No
14.03.2018	1	APL5G	DMSO	0	A	No
14.03.2018	1	APL5G	DMSO	0	A	No
14.03.2018	1	APL5G	DMSO	0	A	No
14.03.2018	1	APL5G	DMSO	0	A	No
14.03.2018	1	APL5G	DMSO	0	A	No
14.03.2018	1	APL5G	DMSO	0	A	No
14.03.2018	1	APL5G	DMSO	0	A	No
14.03.2018	1	APL5G	DMSO	0	A	No
14.03.2018	1	APL5G	DMSO	0	A	No
14.03.2018	1	APL5G	DMSO	0	A	No
14.03.2018	1	APL5G	DMSO	0	A	No
14.03.2018	1	APL5G	DMSO	0	A	No
14.03.2018	1	APL5G	DMSO	0	A	No
14.03.2018	1	APL5G	DMSO	0	A	No
14.03.2018	1	APL5G	DMSO	0	A	No
14.03.2018	1	APL5G	DMSO	0	A	No
14.03.2018	1	APL5G	DMSO	0	A	No
14.03.2018	1	APL5G	0.1 uM DHA	1	A	Yes
14.03.2018	1	APL5G	0.1 uM DHA	1	A	Yes
14.03.2018	1	APL5G	0.1 uM DHA	2	A	Yes
14.03.2018	1	APL5G	0.1 uM DHA	5	A	Yes
14.03.2018	1	APL5G	0.1 uM DHA	1	A	Yes
14.03.2018	1	APL5G	0.1 uM DHA	3	A	Yes
14.03.2018	1	APL5G	0.1 uM DHA	1	A	Yes
14.03.2018	1	APL5G	0.1 uM DHA	2	A	Yes
14.03.2018	1	APL5G	0.1 uM DHA	1	A	Yes
14.03.2018	1	APL5G	0.1 uM DHA	2	A	Yes
14.03.2018	1	APL5G	0.1 uM DHA	3	A	Yes
14.03.2018	1	APL5G	0.1 uM DHA	0	A	Yes
14.03.2018	1	APL5G	0.1 uM DHA	0	A	Yes
14.03.2018	1	APL5G	0.1 uM DHA	0	A	Yes
14.03.2018	1	APL5G	0.1 uM DHA	0	A	Yes
14.03.2018	1	APL5G	0.1 uM DHA	0	A	Yes
14.03.2018	1	APL5G	0.1 uM DHA	0	A	Yes
14.03.2018	1	APL5G	0.1 uM DHA	0	A	Yes
14.03.2018	1	APL5G	0.1 uM DHA	0	A	Yes
14.03.2018	1	APL5G	0.1 uM DHA	0	A	Yes
14.03.2018	1	APL5G	0.1 uM DHA	0	A	Yes
14.03.2018	1	APL5G	0.1 uM DHA	0	A	Yes
14.03.2018	1	APL5G	0.1 uM DHA	0	A	Yes
14.03.2018	1	APL5G	0.1 uM DHA	0	A	Yes
14.03.2018	1	APL5G	0.1 uM DHA	0	A	Yes
14.03.2018	1	APL5G	0.1 uM DHA	0	A	Yes
14.03.2018	1	APL5G	0.1 uM DHA	0	A	Yes
14.03.2018	1	APL5G	0.1 uM DHA	0	A	Yes
14.03.2018	1	APL5G	0.1 uM DHA	0	A	Yes
14.03.2018	1	APL5G	0.1 uM DHA	0	A	Yes
14.03.2018	1	APL5G	0.1 uM DHA	0	A	Yes
14.03.2018	1	APL5G	0.1 uM DHA	0	A	Yes
14.03.2018	1	APL5G	0.1 uM DHA	0	A	Yes
14.03.2018	1	APL5G	0.1 uM DHA	0	A	Yes
14.03.2018	1	APL5G	0.1 uM DHA	0	A	Yes
14.03.2018	1	APL5G	0.1 uM DHA	0	A	Yes
14.03.2018	1	APL5G	0.1 uM DHA	0	A	Yes
14.03.2018	1	APL5G	0.1 uM DHA	0	A	Yes
14.03.2018	1	APL5G	0.1 uM DHA	0	A	Yes
14.03.2018	1	APL5G	0.1 uM DHA	0	A	Yes
14.03.2018	1	APL5G	0.1 uM DHA	0	A	Yes
14.03.2018	1	APL5G	0.1 uM DHA	0	A	Yes
14.03.2018	1	APL5G	0.1 uM DHA	0	A	Yes
14.03.2018	1	APL5G	0.1 uM DHA	0	A	Yes
14.03.2018	1	APL5G	0.1 uM DHA	0	A	Yes
14.03.2018	1	APL5G	0.1 uM DHA	0	A	Yes
14.03.2018	1	APL5G	0.1 uM DHA	0	A	Yes
14.03.2018	1	APL5G	0.1 uM DHA	0	A	Yes
14.03.2018	1	APL5G	0.1 uM DHA	0	A	Yes
14.03.2018	1	APL5G	0.1 uM DHA	0	A	Yes
14.03.2018	1	APL5G	0.1 uM DHA	0	A	Yes
14.03.2018	1	APL5G	0.1 uM DHA	0	A	Yes
14.03.2018	1	APL5G	0.1 uM DHA	0	A	Yes
14.03.2018	1	APL5G	0.1 uM DHA	0	A	Yes
14.03.2018	1	APL5G	0.1 uM DHA	0	A	Yes
14.03.2018	1	APL5G	0.1 uM DHA	0	A	Yes
14.03.2018	1	APL5G	0.1 uM DHA	0	A	Yes
14.03.2018	1	APL5G	0.1 uM DHA	0	A	Yes
14.03.2018	1	APL5G	0.1 uM DHA	0	A	Yes
14.03.2018	1	APL5G	0.1 uM DHA	0	A	Yes
14.03.2018	1	APL5G	0.1 uM DHA	0	A	Yes
14.03.2018	1	APL5G	0.1 uM DHA	0	A	Yes
14.03.2018	1	APL5G	0.1 uM DHA	0	A	Yes
14.03.2018	1	APL5G	0.1 uM DHA	0	A	Yes
14.03.2018	1	APL5G	0.1 uM DHA	0	A	Yes
14.03.2018	1	APL5G	0.1 uM DHA	0	A	Yes
14.03.2018	1	APL5G	0.1 uM DHA	0	A	Yes
14.03.2018	1	APL5G	1 uM DHA	1	A	Yes
14.03.2018	1	APL5G	1 uM DHA	0	A	Yes
14.03.2018	1	APL5G	1 uM DHA	0	A	Yes
14.03.2018	1	APL5G	1 uM DHA	0	A	Yes
14.03.2018	1	APL5G	1 uM DHA	0	A	Yes
14.03.2018	1	APL5G	1 uM DHA	0	A	Yes
14.03.2018	1	APL5G	1 uM DHA	0	A	Yes
14.03.2018	1	APL5G	1 uM DHA	0	A	Yes
14.03.2018	1	APL5G	1 uM DHA	0	A	Yes
14.03.2018	1	APL5G	1 uM DHA	0	A	Yes
14.03.2018	1	APL5G	1 uM DHA	0	A	Yes
14.03.2018	1	APL5G	1 uM DHA	0	A	Yes
14.03.2018	1	APL5G	1 uM DHA	0	A	Yes
14.03.2018	1	APL5G	1 uM DHA	0	A	Yes
14.03.2018	1	APL5G	1 uM DHA	0	A	Yes
14.03.2018	1	APL5G	1 uM DHA	0	A	Yes
14.03.2018	1	APL5G	1 uM DHA	0	A	Yes
14.03.2018	1	APL5G	1 uM DHA	0	A	Yes
14.03.2018	1	APL5G	1 uM DHA	0	A	Yes
14.03.2018	1	APL5G	1 uM DHA	0	A	Yes
14.03.2018	1	APL5G	1 uM DHA	0	A	Yes
14.03.2018	1	APL5G	1 uM DHA	0	A	Yes
14.03.2018	1	APL5G	1 uM DHA	0	A	Yes
14.03.2018	1	APL5G	1 uM DHA	0	A	Yes
14.03.2018	1	APL5G	1 uM DHA	0	A	Yes
14.03.2018	1	APL5G	1 uM DHA	0	A	Yes
14.03.2018	1	APL5G	1 uM DHA	0	A	Yes
14.03.2018	1	APL5G	1 uM DHA	0	A	Yes
14.03.2018	1	APL5G	1 uM DHA	0	A	Yes
14.03.2018	1	APL5G	1 uM DHA	0	A	Yes
14.03.2018	1	APL5G	1 uM DHA	0	A	Yes
14.03.2018	1	APL5G	1 uM DHA	0	A	Yes
14.03.2018	1	APL5G	1 uM DHA	0	A	Yes
14.03.2018	1	APL5G	1 uM DHA	0	A	Yes
14.03.2018	1	APL5G	1 uM DHA	0	A	Yes
14.03.2018	1	APL5G	1 uM DHA	0	A	Yes
14.03.2018	1	APL5G	1 uM DHA	0	A	Yes
14.03.2018	1	APL5G	1 uM DHA	0	A	Yes
14.03.2018	1	APL5G	1 uM DHA	0	A	Yes
14.03.2018	1	APL5G	1 uM DHA	0	A	Yes
14.03.2018	1	APL5G	1 uM DHA	0	A	Yes
14.03.2018	1	APL5G	1 uM DHA	0	A	Yes
14.03.2018	1	APL5G	5 uM DHA	0	A	Yes
14.03.2018	1	APL5G	5 uM DHA	0	A	Yes
14.03.2018	1	APL5G	5 uM DHA	0	A	Yes
14.03.2018	1	APL5G	5 uM DHA	0	A	Yes
14.03.2018	1	APL5G	5 uM DHA	0	A	Yes
14.03.2018	1	APL5G	5 uM DHA	0	A	Yes
14.03.2018	1	APL5G	5 uM DHA	0	A	Yes
14.03.2018	1	APL5G	5 uM DHA	0	A	Yes
14.03.2018	1	APL5G	5 uM DHA	0	A	Yes
14.03.2018	1	APL5G	5 uM DHA	0	A	Yes
14.03.2018	1	APL5G	5 uM DHA	0	A	Yes
14.03.2018	1	APL5G	5 uM DHA	0	A	Yes
14.03.2018	1	APL5G	5 uM DHA	0	A	Yes
14.03.2018	1	APL5G	5 uM DHA	0	A	Yes
14.03.2018	1	APL5G	5 uM DHA	0	A	Yes
14.03.2018	1	APL5G	5 uM DHA	0	A	Yes
14.03.2018	1	APL5G	5 uM DHA	0	A	Yes
14.03.2018	1	APL5G	5 uM DHA	0	A	Yes
14.03.2018	1	APL5G	5 uM DHA	0	A	Yes
14.03.2018	1	APL5G	5 uM DHA	0	A	Yes
14.03.2018	1	APL5G	5 uM DHA	0	A	Yes
14.03.2018	1	APL5G	5 uM DHA	0	A	Yes
14.03.2018	1	APL5G	5 uM DHA	0	A	Yes
14.03.2018	1	APL5G	5 uM DHA	0	A	Yes
14.03.2018	1	APL5G	5 uM DHA	0	A	Yes
14.03.2018	1	APL5G	5 uM DHA	0	A	Yes
14.03.2018	1	APL5G	5 uM DHA	0	A	Yes
14.03.2018	1	APL5G	5 uM DHA	0	A	Yes
14.03.2018	1	APL5G	5 uM DHA	0	A	Yes
14.03.2018	1	APL5G	5 uM DHA	0	A	Yes
14.03.2018	1	APL5G	5 uM DHA	0	A	Yes
14.03.2018	1	APL5G	5 uM DHA	0	A	Yes
14.03.2018	1	APL5G	5 uM DHA	0	A	Yes
14.03.2018	1	APL5G	5 uM DHA	0	A	Yes
28.03.2018	2	NF54	DMSO	7	B	No
28.03.2018	2	NF54	DMSO	1	B	No
28.03.2018	2	NF54	DMSO	6	B	No
28.03.2018	2	NF54	DMSO	8	B	No
28.03.2018	2	NF54	DMSO	1	B	No
28.03.2018	2	NF54	DMSO	8	B	No
28.03.2018	2	NF54	DMSO	1	B	No
28.03.2018	2	NF54	DMSO	8	B	No
28.03.2018	2	NF54	DMSO	4	B	No
28.03.2018	2	NF54	DMSO	1	B	No
28.03.2018	2	NF54	DMSO	6	B	No
28.03.2018	2	NF54	DMSO	9	B	No
28.03.2018	2	NF54	DMSO	0	B	No
28.03.2018	2	NF54	DMSO	0	B	No
28.03.2018	2	NF54	DMSO	0	B	No
28.03.2018	2	NF54	DMSO	0	B	No
28.03.2018	2	NF54	DMSO	0	B	No
28.03.2018	2	NF54	DMSO	0	B	No
28.03.2018	2	NF54	DMSO	0	B	No
28.03.2018	2	NF54	DMSO	0	B	No
28.03.2018	2	NF54	DMSO	0	B	No
28.03.2018	2	NF54	DMSO	0	B	No
28.03.2018	2	NF54	DMSO	0	B	No
28.03.2018	2	NF54	DMSO	0	B	No
28.03.2018	2	NF54	DMSO	0	B	No
28.03.2018	2	NF54	DMSO	0	B	No
28.03.2018	2	NF54	DMSO	0	B	No
28.03.2018	2	NF54	DMSO	0	B	No
28.03.2018	2	NF54	DMSO	0	B	No
28.03.2018	2	NF54	DMSO	0	B	No
28.03.2018	2	NF54	DMSO	0	B	No
28.03.2018	2	NF54	DMSO	0	B	No
28.03.2018	2	NF54	DMSO	0	B	No
28.03.2018	2	NF54	DMSO	0	B	No
28.03.2018	2	NF54	DMSO	0	B	No
28.03.2018	2	NF54	DMSO	0	B	No
28.03.2018	2	NF54	0.1 uM DHA	4	B	Yes
28.03.2018	2	NF54	0.1 uM DHA	2	B	Yes
28.03.2018	2	NF54	0.1 uM DHA	6	B	Yes
28.03.2018	2	NF54	0.1 uM DHA	7	B	Yes
28.03.2018	2	NF54	0.1 uM DHA	6	B	Yes
28.03.2018	2	NF54	0.1 uM DHA	3	B	Yes
28.03.2018	2	NF54	0.1 uM DHA	7	B	Yes
28.03.2018	2	NF54	0.1 uM DHA	0	B	Yes
28.03.2018	2	NF54	0.1 uM DHA	0	B	Yes
28.03.2018	2	NF54	0.1 uM DHA	0	B	Yes
28.03.2018	2	NF54	0.1 uM DHA	0	B	Yes
28.03.2018	2	NF54	0.1 uM DHA	0	B	Yes
28.03.2018	2	NF54	0.1 uM DHA	0	B	Yes
28.03.2018	2	NF54	0.1 uM DHA	0	B	Yes
28.03.2018	2	NF54	0.1 uM DHA	0	B	Yes
28.03.2018	2	NF54	0.1 uM DHA	0	B	Yes
28.03.2018	2	NF54	0.1 uM DHA	0	B	Yes
28.03.2018	2	NF54	0.1 uM DHA	0	B	Yes
28.03.2018	2	NF54	0.1 uM DHA	0	B	Yes
28.03.2018	2	NF54	0.1 uM DHA	0	B	Yes
28.03.2018	2	NF54	0.1 uM DHA	0	B	Yes
28.03.2018	2	NF54	0.1 uM DHA	0	B	Yes
28.03.2018	2	NF54	1 uM DHA	1	B	Yes
28.03.2018	2	NF54	1 uM DHA	8	B	Yes
28.03.2018	2	NF54	1 uM DHA	1	B	Yes
28.03.2018	2	NF54	1 uM DHA	19	B	Yes
28.03.2018	2	NF54	1 uM DHA	13	B	Yes
28.03.2018	2	NF54	1 uM DHA	2	B	Yes
28.03.2018	2	NF54	1 uM DHA	1	B	Yes
28.03.2018	2	NF54	1 uM DHA	1	B	Yes
28.03.2018	2	NF54	1 uM DHA	1	B	Yes
28.03.2018	2	NF54	1 uM DHA	3	B	Yes
28.03.2018	2	NF54	1 uM DHA	1	B	Yes
28.03.2018	2	NF54	1 uM DHA	1	B	Yes
28.03.2018	2	NF54	1 uM DHA	0	B	Yes
28.03.2018	2	NF54	1 uM DHA	0	B	Yes
28.03.2018	2	NF54	1 uM DHA	0	B	Yes
28.03.2018	2	NF54	1 uM DHA	0	B	Yes
28.03.2018	2	NF54	1 uM DHA	0	B	Yes
28.03.2018	2	NF54	1 uM DHA	0	B	Yes
28.03.2018	2	NF54	1 uM DHA	0	B	Yes
28.03.2018	2	NF54	1 uM DHA	0	B	Yes
28.03.2018	2	NF54	1 uM DHA	0	B	Yes
28.03.2018	2	NF54	1 uM DHA	0	B	Yes
28.03.2018	2	NF54	1 uM DHA	0	B	Yes
28.03.2018	2	NF54	1 uM DHA	0	B	Yes
28.03.2018	2	NF54	1 uM DHA	0	B	Yes
28.03.2018	2	NF54	1 uM DHA	0	B	Yes
28.03.2018	2	NF54	1 uM DHA	0	B	Yes
28.03.2018	2	NF54	1 uM DHA	0	B	Yes
28.03.2018	2	NF54	1 uM DHA	0	B	Yes
28.03.2018	2	NF54	1 uM DHA	0	B	Yes
28.03.2018	2	NF54	1 uM DHA	0	B	Yes
28.03.2018	2	NF54	1 uM DHA	0	B	Yes
28.03.2018	2	NF54	1 uM DHA	0	B	Yes
28.03.2018	2	NF54	1 uM DHA	0	B	Yes
28.03.2018	2	NF54	1 uM DHA	0	B	Yes
28.03.2018	2	NF54	1 uM DHA	0	B	Yes
28.03.2018	2	NF54	1 uM DHA	0	B	Yes
28.03.2018	2	NF54	1 uM DHA	0	B	Yes
28.03.2018	2	NF54	1 uM DHA	0	B	Yes
28.03.2018	2	NF54	1 uM DHA	0	B	Yes
28.03.2018	2	NF54	1 uM DHA	0	B	Yes
28.03.2018	2	NF54	1 uM DHA	0	B	Yes
28.03.2018	2	NF54	1 uM DHA	0	B	Yes
28.03.2018	2	NF54	5 uM DHA	2	B	Yes
28.03.2018	2	NF54	5 uM DHA	3	B	Yes
28.03.2018	2	NF54	5 uM DHA	1	B	Yes
28.03.2018	2	NF54	5 uM DHA	1	B	Yes
28.03.2018	2	NF54	5 uM DHA	1	B	Yes
28.03.2018	2	NF54	5 uM DHA	1	B	Yes
28.03.2018	2	NF54	5 uM DHA	1	B	Yes
28.03.2018	2	NF54	5 uM DHA	1	B	Yes
28.03.2018	2	NF54	5 uM DHA	0	B	Yes
28.03.2018	2	NF54	5 uM DHA	0	B	Yes
28.03.2018	2	NF54	5 uM DHA	0	B	Yes
28.03.2018	2	NF54	5 uM DHA	0	B	Yes
28.03.2018	2	NF54	5 uM DHA	0	B	Yes
28.03.2018	2	NF54	5 uM DHA	0	B	Yes
28.03.2018	2	NF54	5 uM DHA	0	B	Yes
28.03.2018	2	NF54	5 uM DHA	0	B	Yes
28.03.2018	2	NF54	5 uM DHA	0	B	Yes
28.03.2018	2	NF54	5 uM DHA	0	B	Yes
28.03.2018	2	NF54	5 uM DHA	0	B	Yes
28.03.2018	2	NF54	5 uM DHA	0	B	Yes
28.03.2018	2	NF54	5 uM DHA	0	B	Yes
28.03.2018	2	NF54	5 uM DHA	0	B	Yes
28.03.2018	2	NF54	5 uM DHA	0	B	Yes
28.03.2018	2	NF54	5 uM DHA	0	B	Yes
28.03.2018	2	NF54	5 uM DHA	0	B	Yes
28.03.2018	2	NF54	5 uM DHA	0	B	Yes
28.03.2018	2	NF54	5 uM DHA	0	B	Yes
28.03.2018	2	NF54	5 uM DHA	0	B	Yes
28.03.2018	2	NF54	5 uM DHA	0	B	Yes
28.03.2018	2	NF54	5 uM DHA	0	B	Yes
28.03.2018	2	NF54	5 uM DHA	0	B	Yes
28.03.2018	2	NF54	5 uM DHA	0	B	Yes
28.03.2018	2	NF54	5 uM DHA	0	B	Yes
28.03.2018	2	NF54	5 uM DHA	0	B	Yes
28.03.2018	2	NF54	5 uM DHA	0	B	Yes
28.03.2018	2	NF54	5 uM DHA	0	B	Yes
28.03.2018	2	NF54	5 uM DHA	0	B	Yes
28.03.2018	2	NF54	5 uM DHA	0	B	Yes
28.03.2018	2	NF54	5 uM DHA	0	B	Yes
28.03.2018	2	NF54	5 uM DHA	0	B	Yes
28.03.2018	2	NF54	5 uM DHA	0	B	Yes
28.03.2018	2	NF54	5 uM DHA	0	B	Yes
28.03.2018	2	NF54	5 uM DHA	0	B	Yes
28.03.2018	2	NF54	5 uM DHA	0	B	Yes
28.03.2018	2	NF54	5 uM DHA	0	B	Yes
28.03.2018	2	NF54	5 uM DHA	0	B	Yes
28.03.2018	2	NF54	5 uM DHA	0	B	Yes
28.03.2018	2	NF54	5 uM DHA	0	B	Yes
28.03.2018	2	APL5G	DMSO	1	B	No
28.03.2018	2	APL5G	DMSO	2	B	No
28.03.2018	2	APL5G	DMSO	0	B	No
28.03.2018	2	APL5G	DMSO	0	B	No
28.03.2018	2	APL5G	DMSO	0	B	No
28.03.2018	2	APL5G	DMSO	0	B	No
28.03.2018	2	APL5G	DMSO	0	B	No
28.03.2018	2	APL5G	DMSO	0	B	No
28.03.2018	2	APL5G	DMSO	0	B	No
28.03.2018	2	APL5G	DMSO	0	B	No
28.03.2018	2	APL5G	DMSO	0	B	No
28.03.2018	2	APL5G	DMSO	0	B	No
28.03.2018	2	APL5G	DMSO	0	B	No
28.03.2018	2	APL5G	DMSO	0	B	No
28.03.2018	2	APL5G	DMSO	0	B	No
28.03.2018	2	APL5G	DMSO	0	B	No
28.03.2018	2	APL5G	DMSO	0	B	No
28.03.2018	2	APL5G	DMSO	0	B	No
28.03.2018	2	APL5G	DMSO	0	B	No
28.03.2018	2	APL5G	DMSO	0	B	No
28.03.2018	2	APL5G	DMSO	0	B	No
28.03.2018	2	APL5G	DMSO	0	B	No
28.03.2018	2	APL5G	DMSO	0	B	No
28.03.2018	2	APL5G	DMSO	0	B	No
28.03.2018	2	APL5G	DMSO	0	B	No
28.03.2018	2	APL5G	DMSO	0	B	No
28.03.2018	2	APL5G	DMSO	0	B	No
28.03.2018	2	APL5G	DMSO	0	B	No
28.03.2018	2	APL5G	DMSO	0	B	No
28.03.2018	2	APL5G	DMSO	0	B	No
28.03.2018	2	APL5G	DMSO	0	B	No
28.03.2018	2	APL5G	DMSO	0	B	No
28.03.2018	2	APL5G	DMSO	0	B	No
28.03.2018	2	APL5G	DMSO	0	B	No
28.03.2018	2	APL5G	DMSO	0	B	No
28.03.2018	2	APL5G	DMSO	0	B	No
28.03.2018	2	APL5G	DMSO	0	B	No
28.03.2018	2	APL5G	DMSO	0	B	No
28.03.2018	2	APL5G	DMSO	0	B	No
28.03.2018	2	APL5G	DMSO	0	B	No
28.03.2018	2	APL5G	DMSO	0	B	No
28.03.2018	2	APL5G	DMSO	0	B	No
28.03.2018	2	APL5G	DMSO	0	B	No
28.03.2018	2	APL5G	DMSO	0	B	No
28.03.2018	2	APL5G	DMSO	0	B	No
28.03.2018	2	APL5G	DMSO	0	B	No
28.03.2018	2	APL5G	0.1 uM DHA	1	B	Yes
28.03.2018	2	APL5G	0.1 uM DHA	1	B	Yes
28.03.2018	2	APL5G	0.1 uM DHA	0	B	Yes
28.03.2018	2	APL5G	0.1 uM DHA	0	B	Yes
28.03.2018	2	APL5G	0.1 uM DHA	0	B	Yes
28.03.2018	2	APL5G	0.1 uM DHA	0	B	Yes
28.03.2018	2	APL5G	0.1 uM DHA	0	B	Yes
28.03.2018	2	APL5G	0.1 uM DHA	0	B	Yes
28.03.2018	2	APL5G	0.1 uM DHA	0	B	Yes
28.03.2018	2	APL5G	0.1 uM DHA	0	B	Yes
28.03.2018	2	APL5G	0.1 uM DHA	0	B	Yes
28.03.2018	2	APL5G	0.1 uM DHA	0	B	Yes
28.03.2018	2	APL5G	0.1 uM DHA	0	B	Yes
28.03.2018	2	APL5G	0.1 uM DHA	0	B	Yes
28.03.2018	2	APL5G	0.1 uM DHA	0	B	Yes
28.03.2018	2	APL5G	0.1 uM DHA	0	B	Yes
28.03.2018	2	APL5G	0.1 uM DHA	0	B	Yes
28.03.2018	2	APL5G	0.1 uM DHA	0	B	Yes
28.03.2018	2	APL5G	0.1 uM DHA	0	B	Yes
28.03.2018	2	APL5G	0.1 uM DHA	0	B	Yes
28.03.2018	2	APL5G	0.1 uM DHA	0	B	Yes
28.03.2018	2	APL5G	0.1 uM DHA	0	B	Yes
28.03.2018	2	APL5G	0.1 uM DHA	0	B	Yes
28.03.2018	2	APL5G	0.1 uM DHA	0	B	Yes
28.03.2018	2	APL5G	0.1 uM DHA	0	B	Yes
28.03.2018	2	APL5G	0.1 uM DHA	0	B	Yes
28.03.2018	2	APL5G	0.1 uM DHA	0	B	Yes
28.03.2018	2	APL5G	0.1 uM DHA	0	B	Yes
28.03.2018	2	APL5G	0.1 uM DHA	0	B	Yes
28.03.2018	2	APL5G	0.1 uM DHA	0	B	Yes
28.03.2018	2	APL5G	0.1 uM DHA	0	B	Yes
28.03.2018	2	APL5G	0.1 uM DHA	0	B	Yes
28.03.2018	2	APL5G	0.1 uM DHA	0	B	Yes
28.03.2018	2	APL5G	0.1 uM DHA	0	B	Yes
28.03.2018	2	APL5G	0.1 uM DHA	0	B	Yes
28.03.2018	2	APL5G	0.1 uM DHA	0	B	Yes
28.03.2018	2	APL5G	0.1 uM DHA	0	B	Yes
28.03.2018	2	APL5G	0.1 uM DHA	0	B	Yes
28.03.2018	2	APL5G	0.1 uM DHA	0	B	Yes
28.03.2018	2	APL5G	0.1 uM DHA	0	B	Yes
28.03.2018	2	APL5G	0.1 uM DHA	0	B	Yes
28.03.2018	2	APL5G	0.1 uM DHA	0	B	Yes
28.03.2018	2	APL5G	0.1 uM DHA	0	B	Yes
28.03.2018	2	APL5G	0.1 uM DHA	0	B	Yes
28.03.2018	2	APL5G	0.1 uM DHA	0	B	Yes
28.03.2018	2	APL5G	0.1 uM DHA	0	B	Yes
28.03.2018	2	APL5G	0.1 uM DHA	0	B	Yes
28.03.2018	2	APL5G	0.1 uM DHA	0	B	Yes
28.03.2018	2	APL5G	0.1 uM DHA	0	B	Yes
28.03.2018	2	APL5G	0.1 uM DHA	0	B	Yes
28.03.2018	2	APL5G	0.1 uM DHA	0	B	Yes
28.03.2018	2	APL5G	0.1 uM DHA	0	B	Yes
28.03.2018	2	APL5G	0.1 uM DHA	0	B	Yes
28.03.2018	2	APL5G	0.1 uM DHA	0	B	Yes
28.03.2018	2	APL5G	0.1 uM DHA	0	B	Yes
28.03.2018	2	APL5G	0.1 uM DHA	0	B	Yes
28.03.2018	2	APL5G	0.1 uM DHA	0	B	Yes
28.03.2018	2	APL5G	0.1 uM DHA	0	B	Yes
28.03.2018	2	APL5G	0.1 uM DHA	0	B	Yes
28.03.2018	2	APL5G	0.1 uM DHA	0	B	Yes
28.03.2018	2	APL5G	0.1 uM DHA	0	B	Yes
28.03.2018	2	APL5G	0.1 uM DHA	0	B	Yes
28.03.2018	2	APL5G	0.1 uM DHA	0	B	Yes
28.03.2018	2	APL5G	0.1 uM DHA	0	B	Yes
28.03.2018	2	APL5G	0.1 uM DHA	0	B	Yes
28.03.2018	2	APL5G	0.1 uM DHA	0	B	Yes
28.03.2018	2	APL5G	0.1 uM DHA	0	B	Yes
28.03.2018	2	APL5G	0.1 uM DHA	0	B	Yes
28.03.2018	2	APL5G	0.1 uM DHA	0	B	Yes
28.03.2018	2	APL5G	0.1 uM DHA	0	B	Yes
28.03.2018	2	APL5G	0.1 uM DHA	0	B	Yes
28.03.2018	2	APL5G	0.1 uM DHA	0	B	Yes
28.03.2018	2	APL5G	0.1 uM DHA	0	B	Yes
28.03.2018	2	APL5G	0.1 uM DHA	0	B	Yes
28.03.2018	2	APL5G	0.1 uM DHA	0	B	Yes
28.03.2018	2	APL5G	0.1 uM DHA	0	B	Yes
28.03.2018	2	APL5G	0.1 uM DHA	0	B	Yes
28.03.2018	2	APL5G	1 uM DHA	0	B	Yes
28.03.2018	2	APL5G	1 uM DHA	0	B	Yes
28.03.2018	2	APL5G	1 uM DHA	0	B	Yes
28.03.2018	2	APL5G	1 uM DHA	0	B	Yes
28.03.2018	2	APL5G	1 uM DHA	0	B	Yes
28.03.2018	2	APL5G	1 uM DHA	0	B	Yes
28.03.2018	2	APL5G	1 uM DHA	0	B	Yes
28.03.2018	2	APL5G	1 uM DHA	0	B	Yes
28.03.2018	2	APL5G	1 uM DHA	0	B	Yes
28.03.2018	2	APL5G	1 uM DHA	0	B	Yes
28.03.2018	2	APL5G	1 uM DHA	0	B	Yes
28.03.2018	2	APL5G	1 uM DHA	0	B	Yes
28.03.2018	2	APL5G	1 uM DHA	0	B	Yes
28.03.2018	2	APL5G	1 uM DHA	0	B	Yes
28.03.2018	2	APL5G	1 uM DHA	0	B	Yes
28.03.2018	2	APL5G	1 uM DHA	0	B	Yes
28.03.2018	2	APL5G	1 uM DHA	0	B	Yes
28.03.2018	2	APL5G	1 uM DHA	0	B	Yes
28.03.2018	2	APL5G	1 uM DHA	0	B	Yes
28.03.2018	2	APL5G	1 uM DHA	0	B	Yes
28.03.2018	2	APL5G	1 uM DHA	0	B	Yes
28.03.2018	2	APL5G	1 uM DHA	0	B	Yes
28.03.2018	2	APL5G	1 uM DHA	0	B	Yes
28.03.2018	2	APL5G	1 uM DHA	0	B	Yes
28.03.2018	2	APL5G	1 uM DHA	0	B	Yes
28.03.2018	2	APL5G	1 uM DHA	0	B	Yes
28.03.2018	2	APL5G	1 uM DHA	0	B	Yes
28.03.2018	2	APL5G	1 uM DHA	0	B	Yes
28.03.2018	2	APL5G	1 uM DHA	0	B	Yes
28.03.2018	2	APL5G	1 uM DHA	0	B	Yes
28.03.2018	2	APL5G	1 uM DHA	0	B	Yes
28.03.2018	2	APL5G	1 uM DHA	0	B	Yes
28.03.2018	2	APL5G	1 uM DHA	0	B	Yes
28.03.2018	2	APL5G	1 uM DHA	0	B	Yes
28.03.2018	2	APL5G	1 uM DHA	0	B	Yes
28.03.2018	2	APL5G	1 uM DHA	0	B	Yes
28.03.2018	2	APL5G	1 uM DHA	0	B	Yes
28.03.2018	2	APL5G	1 uM DHA	0	B	Yes
28.03.2018	2	APL5G	1 uM DHA	0	B	Yes
28.03.2018	2	APL5G	1 uM DHA	0	B	Yes
28.03.2018	2	APL5G	1 uM DHA	0	B	Yes
28.03.2018	2	APL5G	1 uM DHA	0	B	Yes
28.03.2018	2	APL5G	1 uM DHA	0	B	Yes
28.03.2018	2	APL5G	1 uM DHA	0	B	Yes
28.03.2018	2	APL5G	1 uM DHA	0	B	Yes
28.03.2018	2	APL5G	1 uM DHA	0	B	Yes
28.03.2018	2	APL5G	1 uM DHA	0	B	Yes
28.03.2018	2	APL5G	1 uM DHA	0	B	Yes
28.03.2018	2	APL5G	1 uM DHA	0	B	Yes
28.03.2018	2	APL5G	5 uM DHA	0	B	Yes
28.03.2018	2	APL5G	5 uM DHA	0	B	Yes
28.03.2018	2	APL5G	5 uM DHA	0	B	Yes
28.03.2018	2	APL5G	5 uM DHA	0	B	Yes
28.03.2018	2	APL5G	5 uM DHA	0	B	Yes
28.03.2018	2	APL5G	5 uM DHA	0	B	Yes
28.03.2018	2	APL5G	5 uM DHA	0	B	Yes
28.03.2018	2	APL5G	5 uM DHA	0	B	Yes
28.03.2018	2	APL5G	5 uM DHA	0	B	Yes
28.03.2018	2	APL5G	5 uM DHA	0	B	Yes
28.03.2018	2	APL5G	5 uM DHA	0	B	Yes
28.03.2018	2	APL5G	5 uM DHA	0	B	Yes
28.03.2018	2	APL5G	5 uM DHA	0	B	Yes
28.03.2018	2	APL5G	5 uM DHA	0	B	Yes
28.03.2018	2	APL5G	5 uM DHA	0	B	Yes
28.03.2018	2	APL5G	5 uM DHA	0	B	Yes
28.03.2018	2	APL5G	5 uM DHA	0	B	Yes
28.03.2018	2	APL5G	5 uM DHA	0	B	Yes
28.03.2018	2	APL5G	5 uM DHA	0	B	Yes
28.03.2018	2	APL5G	5 uM DHA	0	B	Yes
28.03.2018	2	APL5G	5 uM DHA	0	B	Yes
28.03.2018	2	APL5G	5 uM DHA	0	B	Yes
28.03.2018	2	APL5G	5 uM DHA	0	B	Yes
28.03.2018	2	APL5G	5 uM DHA	0	B	Yes
28.03.2018	2	APL5G	5 uM DHA	0	B	Yes
28.03.2018	2	APL5G	5 uM DHA	0	B	Yes
28.03.2018	2	APL5G	5 uM DHA	0	B	Yes
28.03.2018	2	APL5G	5 uM DHA	0	B	Yes
28.03.2018	2	APL5G	5 uM DHA	0	B	Yes
28.03.2018	2	APL5G	5 uM DHA	0	B	Yes
28.03.2018	2	APL5G	5 uM DHA	0	B	Yes
28.03.2018	2	APL5G	5 uM DHA	0	B	Yes
28.03.2018	2	APL5G	5 uM DHA	0	B	Yes
28.03.2018	2	APL5G	5 uM DHA	0	B	Yes
25.04.2018	3	NF54	DMSO	3	C	No
25.04.2018	3	NF54	DMSO	5	C	No
25.04.2018	3	NF54	DMSO	1	C	No
25.04.2018	3	NF54	DMSO	5	C	No
25.04.2018	3	NF54	DMSO	8	C	No
25.04.2018	3	NF54	DMSO	1	C	No
25.04.2018	3	NF54	DMSO	36	C	No
25.04.2018	3	NF54	DMSO	1	C	No
25.04.2018	3	NF54	DMSO	1	C	No
25.04.2018	3	NF54	DMSO	3	C	No
25.04.2018	3	NF54	DMSO	5	C	No
25.04.2018	3	NF54	DMSO	10	C	No
25.04.2018	3	NF54	DMSO	2	C	No
25.04.2018	3	NF54	DMSO	2	C	No
25.04.2018	3	NF54	DMSO	5	C	No
25.04.2018	3	NF54	DMSO	26	C	No
25.04.2018	3	NF54	DMSO	14	C	No
25.04.2018	3	NF54	DMSO	3	C	No
25.04.2018	3	NF54	DMSO	4	C	No
25.04.2018	3	NF54	DMSO	13	C	No
25.04.2018	3	NF54	DMSO	5	C	No
25.04.2018	3	NF54	DMSO	11	C	No
25.04.2018	3	NF54	DMSO	20	C	No
25.04.2018	3	NF54	DMSO	1	C	No
25.04.2018	3	NF54	DMSO	5	C	No
25.04.2018	3	NF54	DMSO	18	C	No
25.04.2018	3	NF54	DMSO	1	C	No
25.04.2018	3	NF54	DMSO	4	C	No
25.04.2018	3	NF54	DMSO	0	C	No
25.04.2018	3	NF54	DMSO	0	C	No
25.04.2018	3	NF54	DMSO	0	C	No
25.04.2018	3	NF54	DMSO	0	C	No
25.04.2018	3	NF54	DMSO	0	C	No
25.04.2018	3	NF54	DMSO	0	C	No
25.04.2018	3	NF54	DMSO	0	C	No
25.04.2018	3	NF54	DMSO	0	C	No
25.04.2018	3	NF54	DMSO	0	C	No
25.04.2018	3	NF54	0.1 uM DHA	1	C	Yes
25.04.2018	3	NF54	0.1 uM DHA	3	C	Yes
25.04.2018	3	NF54	0.1 uM DHA	1	C	Yes
25.04.2018	3	NF54	0.1 uM DHA	1	C	Yes
25.04.2018	3	NF54	0.1 uM DHA	3	C	Yes
25.04.2018	3	NF54	0.1 uM DHA	1	C	Yes
25.04.2018	3	NF54	0.1 uM DHA	2	C	Yes
25.04.2018	3	NF54	0.1 uM DHA	3	C	Yes
25.04.2018	3	NF54	0.1 uM DHA	1	C	Yes
25.04.2018	3	NF54	0.1 uM DHA	1	C	Yes
25.04.2018	3	NF54	0.1 uM DHA	4	C	Yes
25.04.2018	3	NF54	0.1 uM DHA	1	C	Yes
25.04.2018	3	NF54	0.1 uM DHA	1	C	Yes
25.04.2018	3	NF54	0.1 uM DHA	1	C	Yes
25.04.2018	3	NF54	0.1 uM DHA	0	C	Yes
25.04.2018	3	NF54	0.1 uM DHA	0	C	Yes
25.04.2018	3	NF54	0.1 uM DHA	0	C	Yes
25.04.2018	3	NF54	0.1 uM DHA	0	C	Yes
25.04.2018	3	NF54	0.1 uM DHA	0	C	Yes
25.04.2018	3	NF54	0.1 uM DHA	0	C	Yes
25.04.2018	3	NF54	0.1 uM DHA	0	C	Yes
25.04.2018	3	NF54	0.1 uM DHA	0	C	Yes
25.04.2018	3	NF54	0.1 uM DHA	0	C	Yes
25.04.2018	3	NF54	0.1 uM DHA	0	C	Yes
25.04.2018	3	NF54	0.1 uM DHA	0	C	Yes
25.04.2018	3	NF54	0.1 uM DHA	0	C	Yes
25.04.2018	3	NF54	0.1 uM DHA	0	C	Yes
25.04.2018	3	NF54	0.1 uM DHA	0	C	Yes
25.04.2018	3	NF54	0.1 uM DHA	0	C	Yes
25.04.2018	3	NF54	0.1 uM DHA	0	C	Yes
25.04.2018	3	NF54	0.1 uM DHA	0	C	Yes
25.04.2018	3	NF54	0.1 uM DHA	0	C	Yes
25.04.2018	3	NF54	0.1 uM DHA	0	C	Yes
25.04.2018	3	NF54	0.1 uM DHA	0	C	Yes
25.04.2018	3	NF54	0.1 uM DHA	0	C	Yes
25.04.2018	3	NF54	0.1 uM DHA	0	C	Yes
25.04.2018	3	NF54	0.1 uM DHA	0	C	Yes
25.04.2018	3	NF54	0.1 uM DHA	0	C	Yes
25.04.2018	3	NF54	0.1 uM DHA	0	C	Yes
25.04.2018	3	NF54	0.1 uM DHA	0	C	Yes
25.04.2018	3	NF54	0.1 uM DHA	0	C	Yes
25.04.2018	3	NF54	0.1 uM DHA	0	C	Yes
25.04.2018	3	NF54	0.1 uM DHA	0	C	Yes
25.04.2018	3	NF54	1 uM DHA	0	C	Yes
25.04.2018	3	NF54	1 uM DHA	0	C	Yes
25.04.2018	3	NF54	1 uM DHA	0	C	Yes
25.04.2018	3	NF54	1 uM DHA	0	C	Yes
25.04.2018	3	NF54	1 uM DHA	0	C	Yes
25.04.2018	3	NF54	1 uM DHA	0	C	Yes
25.04.2018	3	NF54	1 uM DHA	0	C	Yes
25.04.2018	3	NF54	1 uM DHA	0	C	Yes
25.04.2018	3	NF54	1 uM DHA	0	C	Yes
25.04.2018	3	NF54	1 uM DHA	0	C	Yes
25.04.2018	3	NF54	1 uM DHA	0	C	Yes
25.04.2018	3	NF54	1 uM DHA	0	C	Yes
25.04.2018	3	NF54	1 uM DHA	0	C	Yes
25.04.2018	3	NF54	1 uM DHA	0	C	Yes
25.04.2018	3	NF54	1 uM DHA	0	C	Yes
25.04.2018	3	NF54	1 uM DHA	0	C	Yes
25.04.2018	3	NF54	1 uM DHA	0	C	Yes
25.04.2018	3	NF54	1 uM DHA	0	C	Yes
25.04.2018	3	NF54	1 uM DHA	0	C	Yes
25.04.2018	3	NF54	1 uM DHA	0	C	Yes
25.04.2018	3	NF54	1 uM DHA	0	C	Yes
25.04.2018	3	NF54	1 uM DHA	0	C	Yes
25.04.2018	3	NF54	1 uM DHA	0	C	Yes
25.04.2018	3	NF54	1 uM DHA	0	C	Yes
25.04.2018	3	NF54	1 uM DHA	0	C	Yes
25.04.2018	3	NF54	1 uM DHA	0	C	Yes
25.04.2018	3	NF54	1 uM DHA	0	C	Yes
25.04.2018	3	NF54	1 uM DHA	0	C	Yes
25.04.2018	3	NF54	1 uM DHA	0	C	Yes
25.04.2018	3	NF54	1 uM DHA	0	C	Yes
25.04.2018	3	NF54	1 uM DHA	0	C	Yes
25.04.2018	3	NF54	1 uM DHA	0	C	Yes
25.04.2018	3	NF54	1 uM DHA	0	C	Yes
25.04.2018	3	NF54	1 uM DHA	0	C	Yes
25.04.2018	3	NF54	1 uM DHA	0	C	Yes
25.04.2018	3	NF54	1 uM DHA	0	C	Yes
25.04.2018	3	NF54	1 uM DHA	0	C	Yes
25.04.2018	3	NF54	1 uM DHA	0	C	Yes
25.04.2018	3	NF54	1 uM DHA	0	C	Yes
25.04.2018	3	NF54	1 uM DHA	0	C	Yes
25.04.2018	3	NF54	1 uM DHA	0	C	Yes
25.04.2018	3	NF54	1 uM DHA	0	C	Yes
25.04.2018	3	NF54	1 uM DHA	0	C	Yes
25.04.2018	3	NF54	5 uM DHA	0	C	Yes
25.04.2018	3	NF54	5 uM DHA	0	C	Yes
25.04.2018	3	NF54	5 uM DHA	0	C	Yes
25.04.2018	3	NF54	5 uM DHA	0	C	Yes
25.04.2018	3	NF54	5 uM DHA	0	C	Yes
25.04.2018	3	NF54	5 uM DHA	0	C	Yes
25.04.2018	3	NF54	5 uM DHA	0	C	Yes
25.04.2018	3	NF54	5 uM DHA	0	C	Yes
25.04.2018	3	NF54	5 uM DHA	0	C	Yes
25.04.2018	3	NF54	5 uM DHA	0	C	Yes
25.04.2018	3	NF54	5 uM DHA	0	C	Yes
25.04.2018	3	NF54	5 uM DHA	0	C	Yes
25.04.2018	3	NF54	5 uM DHA	0	C	Yes
25.04.2018	3	NF54	5 uM DHA	0	C	Yes
25.04.2018	3	NF54	5 uM DHA	0	C	Yes
25.04.2018	3	NF54	5 uM DHA	0	C	Yes
25.04.2018	3	NF54	5 uM DHA	0	C	Yes
25.04.2018	3	NF54	5 uM DHA	0	C	Yes
25.04.2018	3	NF54	5 uM DHA	0	C	Yes
25.04.2018	3	NF54	5 uM DHA	0	C	Yes
25.04.2018	3	NF54	5 uM DHA	0	C	Yes
25.04.2018	3	NF54	5 uM DHA	0	C	Yes
25.04.2018	3	NF54	5 uM DHA	0	C	Yes
25.04.2018	3	NF54	5 uM DHA	0	C	Yes
25.04.2018	3	NF54	5 uM DHA	0	C	Yes
25.04.2018	3	NF54	5 uM DHA	0	C	Yes
25.04.2018	3	NF54	5 uM DHA	0	C	Yes
25.04.2018	3	NF54	5 uM DHA	0	C	Yes
25.04.2018	3	NF54	5 uM DHA	0	C	Yes
25.04.2018	3	NF54	5 uM DHA	0	C	Yes
25.04.2018	3	NF54	5 uM DHA	0	C	Yes
25.04.2018	3	NF54	5 uM DHA	0	C	Yes
25.04.2018	3	NF54	5 uM DHA	0	C	Yes
25.04.2018	3	NF54	5 uM DHA	0	C	Yes
25.04.2018	3	NF54	5 uM DHA	0	C	Yes
25.04.2018	3	NF54	5 uM DHA	0	C	Yes
25.04.2018	3	NF54	5 uM DHA	0	C	Yes
25.04.2018	3	NF54	5 uM DHA	0	C	Yes
02.05.2018	4	NF54	DMSO	1	D	No
02.05.2018	4	NF54	DMSO	1	D	No
02.05.2018	4	NF54	DMSO	1	D	No
02.05.2018	4	NF54	DMSO	1	D	No
02.05.2018	4	NF54	DMSO	1	D	No
02.05.2018	4	NF54	DMSO	1	D	No
02.05.2018	4	NF54	DMSO	0	D	No
02.05.2018	4	NF54	DMSO	0	D	No
02.05.2018	4	NF54	DMSO	0	D	No
02.05.2018	4	NF54	DMSO	0	D	No
02.05.2018	4	NF54	DMSO	0	D	No
02.05.2018	4	NF54	DMSO	0	D	No
02.05.2018	4	NF54	DMSO	0	D	No
02.05.2018	4	NF54	DMSO	0	D	No
02.05.2018	4	NF54	DMSO	0	D	No
02.05.2018	4	NF54	DMSO	0	D	No
02.05.2018	4	NF54	DMSO	0	D	No
02.05.2018	4	NF54	DMSO	0	D	No
02.05.2018	4	NF54	DMSO	0	D	No
02.05.2018	4	NF54	DMSO	0	D	No
02.05.2018	4	NF54	DMSO	0	D	No
02.05.2018	4	NF54	DMSO	0	D	No
02.05.2018	4	NF54	DMSO	0	D	No
02.05.2018	4	NF54	DMSO	0	D	No
02.05.2018	4	NF54	DMSO	0	D	No
02.05.2018	4	NF54	DMSO	0	D	No
02.05.2018	4	NF54	DMSO	0	D	No
02.05.2018	4	NF54	DMSO	0	D	No
02.05.2018	4	NF54	DMSO	0	D	No
02.05.2018	4	NF54	DMSO	0	D	No
02.05.2018	4	NF54	DMSO	0	D	No
02.05.2018	4	NF54	DMSO	0	D	No
02.05.2018	4	NF54	DMSO	0	D	No
02.05.2018	4	NF54	DMSO	0	D	No
02.05.2018	4	NF54	DMSO	0	D	No
02.05.2018	4	NF54	DMSO	0	D	No
02.05.2018	4	NF54	DMSO	0	D	No
02.05.2018	4	NF54	DMSO	0	D	No
02.05.2018	4	NF54	DMSO	0	D	No
02.05.2018	4	NF54	DMSO	0	D	No
02.05.2018	4	NF54	DMSO	0	D	No
02.05.2018	4	NF54	DMSO	0	D	No
02.05.2018	4	NF54	0.1 uM DHA	1	D	Yes
02.05.2018	4	NF54	0.1 uM DHA	1	D	Yes
02.05.2018	4	NF54	0.1 uM DHA	1	D	Yes
02.05.2018	4	NF54	0.1 uM DHA	1	D	Yes
02.05.2018	4	NF54	0.1 uM DHA	0	D	Yes
02.05.2018	4	NF54	0.1 uM DHA	0	D	Yes
02.05.2018	4	NF54	0.1 uM DHA	0	D	Yes
02.05.2018	4	NF54	0.1 uM DHA	0	D	Yes
02.05.2018	4	NF54	0.1 uM DHA	0	D	Yes
02.05.2018	4	NF54	0.1 uM DHA	0	D	Yes
02.05.2018	4	NF54	0.1 uM DHA	0	D	Yes
02.05.2018	4	NF54	0.1 uM DHA	0	D	Yes
02.05.2018	4	NF54	0.1 uM DHA	0	D	Yes
02.05.2018	4	NF54	0.1 uM DHA	0	D	Yes
02.05.2018	4	NF54	0.1 uM DHA	0	D	Yes
02.05.2018	4	NF54	0.1 uM DHA	0	D	Yes
02.05.2018	4	NF54	0.1 uM DHA	0	D	Yes
02.05.2018	4	NF54	0.1 uM DHA	0	D	Yes
02.05.2018	4	NF54	0.1 uM DHA	0	D	Yes
02.05.2018	4	NF54	0.1 uM DHA	0	D	Yes
02.05.2018	4	NF54	0.1 uM DHA	0	D	Yes
02.05.2018	4	NF54	0.1 uM DHA	0	D	Yes
02.05.2018	4	NF54	0.1 uM DHA	0	D	Yes
02.05.2018	4	NF54	0.1 uM DHA	0	D	Yes
02.05.2018	4	NF54	0.1 uM DHA	0	D	Yes
02.05.2018	4	NF54	0.1 uM DHA	0	D	Yes
02.05.2018	4	NF54	1 uM DHA	0	D	Yes
02.05.2018	4	NF54	1 uM DHA	0	D	Yes
02.05.2018	4	NF54	1 uM DHA	0	D	Yes
02.05.2018	4	NF54	1 uM DHA	0	D	Yes
02.05.2018	4	NF54	1 uM DHA	0	D	Yes
02.05.2018	4	NF54	1 uM DHA	0	D	Yes
02.05.2018	4	NF54	1 uM DHA	0	D	Yes
02.05.2018	4	NF54	1 uM DHA	0	D	Yes
02.05.2018	4	NF54	1 uM DHA	0	D	Yes
02.05.2018	4	NF54	1 uM DHA	0	D	Yes
02.05.2018	4	NF54	1 uM DHA	0	D	Yes
02.05.2018	4	NF54	1 uM DHA	0	D	Yes
02.05.2018	4	NF54	1 uM DHA	0	D	Yes
02.05.2018	4	NF54	1 uM DHA	0	D	Yes
02.05.2018	4	NF54	1 uM DHA	0	D	Yes
02.05.2018	4	NF54	1 uM DHA	0	D	Yes
02.05.2018	4	NF54	1 uM DHA	0	D	Yes
02.05.2018	4	NF54	1 uM DHA	0	D	Yes
02.05.2018	4	NF54	1 uM DHA	0	D	Yes
02.05.2018	4	NF54	1 uM DHA	0	D	Yes
02.05.2018	4	NF54	1 uM DHA	0	D	Yes
02.05.2018	4	NF54	1 uM DHA	0	D	Yes
02.05.2018	4	NF54	1 uM DHA	0	D	Yes
02.05.2018	4	NF54	1 uM DHA	0	D	Yes
02.05.2018	4	NF54	1 uM DHA	0	D	Yes
02.05.2018	4	NF54	1 uM DHA	0	D	Yes
02.05.2018	4	NF54	1 uM DHA	0	D	Yes
02.05.2018	4	NF54	1 uM DHA	0	D	Yes
02.05.2018	4	NF54	1 uM DHA	0	D	Yes
02.05.2018	4	NF54	1 uM DHA	0	D	Yes
02.05.2018	4	NF54	1 uM DHA	0	D	Yes
02.05.2018	4	NF54	1 uM DHA	0	D	Yes
02.05.2018	4	NF54	1 uM DHA	0	D	Yes
02.05.2018	4	NF54	1 uM DHA	0	D	Yes
02.05.2018	4	NF54	1 uM DHA	0	D	Yes
02.05.2018	4	NF54	1 uM DHA	0	D	Yes
02.05.2018	4	NF54	1 uM DHA	0	D	Yes
02.05.2018	4	NF54	5 uM DHA	0	D	Yes
02.05.2018	4	NF54	5 uM DHA	0	D	Yes
02.05.2018	4	NF54	5 uM DHA	0	D	Yes
02.05.2018	4	NF54	5 uM DHA	0	D	Yes
02.05.2018	4	NF54	5 uM DHA	0	D	Yes
02.05.2018	4	NF54	5 uM DHA	0	D	Yes
02.05.2018	4	NF54	5 uM DHA	0	D	Yes
02.05.2018	4	NF54	5 uM DHA	0	D	Yes
02.05.2018	4	NF54	5 uM DHA	0	D	Yes
02.05.2018	4	NF54	5 uM DHA	0	D	Yes
02.05.2018	4	NF54	5 uM DHA	0	D	Yes
02.05.2018	4	NF54	5 uM DHA	0	D	Yes
02.05.2018	4	NF54	5 uM DHA	0	D	Yes
02.05.2018	4	NF54	5 uM DHA	0	D	Yes
02.05.2018	4	NF54	5 uM DHA	0	D	Yes
02.05.2018	4	NF54	5 uM DHA	0	D	Yes
02.05.2018	4	NF54	5 uM DHA	0	D	Yes
02.05.2018	4	NF54	5 uM DHA	0	D	Yes
02.05.2018	4	NF54	5 uM DHA	0	D	Yes
02.05.2018	4	NF54	5 uM DHA	0	D	Yes
02.05.2018	4	NF54	5 uM DHA	0	D	Yes
02.05.2018	4	NF54	5 uM DHA	0	D	Yes
02.05.2018	4	NF54	5 uM DHA	0	D	Yes
02.05.2018	4	NF54	5 uM DHA	0	D	Yes
02.05.2018	4	NF54	5 uM DHA	0	D	Yes
02.05.2018	4	NF54	5 uM DHA	0	D	Yes
02.05.2018	4	NF54	5 uM DHA	0	D	Yes
02.05.2018	4	NF54	5 uM DHA	0	D	Yes
02.05.2018	4	NF54	5 uM DHA	0	D	Yes
02.05.2018	4	NF54	5 uM DHA	0	D	Yes
02.05.2018	4	NF54	5 uM DHA	0	D	Yes
02.05.2018	4	NF54	5 uM DHA	0	D	Yes
06.06.2018	3	APL5G	DMSO	8	E	No
06.06.2018	3	APL5G	DMSO	1	E	No
06.06.2018	3	APL5G	DMSO	0	E	No
06.06.2018	3	APL5G	DMSO	2	E	No
06.06.2018	3	APL5G	DMSO	0	E	No
06.06.2018	3	APL5G	DMSO	0	E	No
06.06.2018	3	APL5G	DMSO	1	E	No
06.06.2018	3	APL5G	DMSO	0	E	No
06.06.2018	3	APL5G	DMSO	3	E	No
06.06.2018	3	APL5G	DMSO	0	E	No
06.06.2018	3	APL5G	DMSO	0	E	No
06.06.2018	3	APL5G	DMSO	0	E	No
06.06.2018	3	APL5G	DMSO	0	E	No
06.06.2018	3	APL5G	DMSO	14	E	No
06.06.2018	3	APL5G	DMSO	1	E	No
06.06.2018	3	APL5G	DMSO	0	E	No
06.06.2018	3	APL5G	DMSO	0	E	No
06.06.2018	3	APL5G	DMSO	0	E	No
06.06.2018	3	APL5G	DMSO	0	E	No
06.06.2018	3	APL5G	DMSO	0	E	No
06.06.2018	3	APL5G	DMSO	0	E	No
06.06.2018	3	APL5G	DMSO	0	E	No
06.06.2018	3	APL5G	DMSO	1	E	No
06.06.2018	3	APL5G	DMSO	3	E	No
06.06.2018	3	APL5G	DMSO	1	E	No
06.06.2018	3	APL5G	DMSO	0	E	No
06.06.2018	3	APL5G	DMSO	0	E	No
06.06.2018	3	APL5G	DMSO	0	E	No
06.06.2018	3	APL5G	DMSO	0	E	No
06.06.2018	3	APL5G	DMSO	0	E	No
06.06.2018	3	APL5G	DMSO	6	E	No
06.06.2018	3	APL5G	DMSO	0	E	No
06.06.2018	3	APL5G	DMSO	0	E	No
06.06.2018	3	APL5G	DMSO	0	E	No
06.06.2018	3	APL5G	DMSO	0	E	No
06.06.2018	3	APL5G	DMSO	4	E	No
06.06.2018	3	APL5G	DMSO	0	E	No
06.06.2018	3	APL5G	DMSO	3	E	No
06.06.2018	3	APL5G	DMSO	13	E	No
06.06.2018	3	APL5G	0.1 uM DHA	0	E	Yes
06.06.2018	3	APL5G	0.1 uM DHA	0	E	Yes
06.06.2018	3	APL5G	0.1 uM DHA	0	E	Yes
06.06.2018	3	APL5G	0.1 uM DHA	0	E	Yes
06.06.2018	3	APL5G	0.1 uM DHA	0	E	Yes
06.06.2018	3	APL5G	0.1 uM DHA	0	E	Yes
06.06.2018	3	APL5G	0.1 uM DHA	0	E	Yes
06.06.2018	3	APL5G	0.1 uM DHA	0	E	Yes
06.06.2018	3	APL5G	0.1 uM DHA	0	E	Yes
06.06.2018	3	APL5G	0.1 uM DHA	0	E	Yes
06.06.2018	3	APL5G	0.1 uM DHA	0	E	Yes
06.06.2018	3	APL5G	0.1 uM DHA	0	E	Yes
06.06.2018	3	APL5G	0.1 uM DHA	0	E	Yes
06.06.2018	3	APL5G	0.1 uM DHA	0	E	Yes
06.06.2018	3	APL5G	0.1 uM DHA	0	E	Yes
06.06.2018	3	APL5G	0.1 uM DHA	0	E	Yes
06.06.2018	3	APL5G	0.1 uM DHA	0	E	Yes
06.06.2018	3	APL5G	0.1 uM DHA	0	E	Yes
06.06.2018	3	APL5G	0.1 uM DHA	0	E	Yes
06.06.2018	3	APL5G	0.1 uM DHA	0	E	Yes
06.06.2018	3	APL5G	0.1 uM DHA	0	E	Yes
06.06.2018	3	APL5G	0.1 uM DHA	0	E	Yes
06.06.2018	3	APL5G	0.1 uM DHA	0	E	Yes
06.06.2018	3	APL5G	0.1 uM DHA	0	E	Yes
06.06.2018	3	APL5G	0.1 uM DHA	0	E	Yes
06.06.2018	3	APL5G	0.1 uM DHA	0	E	Yes
06.06.2018	3	APL5G	0.1 uM DHA	0	E	Yes
06.06.2018	3	APL5G	0.1 uM DHA	0	E	Yes
06.06.2018	3	APL5G	0.1 uM DHA	0	E	Yes
06.06.2018	3	APL5G	0.1 uM DHA	0	E	Yes
06.06.2018	3	APL5G	0.1 uM DHA	0	E	Yes
06.06.2018	3	APL5G	0.1 uM DHA	0	E	Yes
06.06.2018	3	APL5G	1 uM DHA	0	E	Yes
06.06.2018	3	APL5G	1 uM DHA	0	E	Yes
06.06.2018	3	APL5G	1 uM DHA	0	E	Yes
06.06.2018	3	APL5G	1 uM DHA	0	E	Yes
06.06.2018	3	APL5G	1 uM DHA	0	E	Yes
06.06.2018	3	APL5G	1 uM DHA	0	E	Yes
06.06.2018	3	APL5G	1 uM DHA	0	E	Yes
06.06.2018	3	APL5G	1 uM DHA	0	E	Yes
06.06.2018	3	APL5G	1 uM DHA	0	E	Yes
06.06.2018	3	APL5G	1 uM DHA	0	E	Yes
06.06.2018	3	APL5G	1 uM DHA	0	E	Yes
06.06.2018	3	APL5G	1 uM DHA	0	E	Yes
06.06.2018	3	APL5G	1 uM DHA	0	E	Yes
06.06.2018	3	APL5G	1 uM DHA	0	E	Yes
06.06.2018	3	APL5G	1 uM DHA	0	E	Yes
06.06.2018	3	APL5G	1 uM DHA	0	E	Yes
06.06.2018	3	APL5G	1 uM DHA	0	E	Yes
06.06.2018	3	APL5G	1 uM DHA	0	E	Yes
06.06.2018	3	APL5G	1 uM DHA	0	E	Yes
06.06.2018	3	APL5G	1 uM DHA	0	E	Yes
06.06.2018	3	APL5G	1 uM DHA	0	E	Yes
06.06.2018	3	APL5G	1 uM DHA	0	E	Yes
06.06.2018	3	APL5G	1 uM DHA	0	E	Yes
06.06.2018	3	APL5G	1 uM DHA	0	E	Yes
06.06.2018	3	APL5G	1 uM DHA	0	E	Yes
06.06.2018	3	APL5G	1 uM DHA	0	E	Yes
06.06.2018	3	APL5G	1 uM DHA	0	E	Yes
06.06.2018	3	APL5G	1 uM DHA	0	E	Yes
06.06.2018	3	APL5G	1 uM DHA	0	E	Yes
06.06.2018	3	APL5G	1 uM DHA	0	E	Yes
06.06.2018	3	APL5G	1 uM DHA	0	E	Yes
06.06.2018	3	APL5G	1 uM DHA	0	E	Yes
06.06.2018	3	APL5G	5 uM DHA	0	E	Yes
06.06.2018	3	APL5G	5 uM DHA	0	E	Yes
06.06.2018	3	APL5G	5 uM DHA	0	E	Yes
06.06.2018	3	APL5G	5 uM DHA	0	E	Yes
06.06.2018	3	APL5G	5 uM DHA	0	E	Yes
06.06.2018	3	APL5G	5 uM DHA	0	E	Yes
06.06.2018	3	APL5G	5 uM DHA	0	E	Yes
06.06.2018	3	APL5G	5 uM DHA	0	E	Yes
06.06.2018	3	APL5G	5 uM DHA	0	E	Yes
06.06.2018	3	APL5G	5 uM DHA	0	E	Yes
06.06.2018	3	APL5G	5 uM DHA	0	E	Yes
06.06.2018	3	APL5G	5 uM DHA	0	E	Yes
06.06.2018	3	APL5G	5 uM DHA	0	E	Yes
06.06.2018	3	APL5G	5 uM DHA	0	E	Yes
06.06.2018	3	APL5G	5 uM DHA	0	E	Yes
06.06.2018	3	APL5G	5 uM DHA	0	E	Yes
06.06.2018	3	APL5G	5 uM DHA	0	E	Yes
06.06.2018	3	APL5G	5 uM DHA	0	E	Yes
06.06.2018	3	APL5G	5 uM DHA	0	E	Yes
06.06.2018	3	APL5G	5 uM DHA	0	E	Yes
06.06.2018	3	APL5G	5 uM DHA	0	E	Yes
06.06.2018	3	APL5G	5 uM DHA	0	E	Yes
06.06.2018	3	APL5G	5 uM DHA	0	E	Yes
06.06.2018	3	APL5G	5 uM DHA	0	E	Yes
06.06.2018	3	APL5G	5 uM DHA	0	E	Yes
06.06.2018	3	APL5G	5 uM DHA	0	E	Yes
01.08.2018	5	NF54	DMSO	5	F	No
01.08.2018	5	NF54	DMSO	5	F	No
01.08.2018	5	NF54	DMSO	5	F	No
01.08.2018	5	NF54	DMSO	5	F	No
01.08.2018	5	NF54	DMSO	9	F	No
01.08.2018	5	NF54	DMSO	5	F	No
01.08.2018	5	NF54	DMSO	1	F	No
01.08.2018	5	NF54	DMSO	6	F	No
01.08.2018	5	NF54	DMSO	8	F	No
01.08.2018	5	NF54	DMSO	5	F	No
01.08.2018	5	NF54	DMSO	3	F	No
01.08.2018	5	NF54	DMSO	1	F	No
01.08.2018	5	NF54	DMSO	1	F	No
01.08.2018	5	NF54	DMSO	14	F	No
01.08.2018	5	NF54	DMSO	11	F	No
01.08.2018	5	NF54	DMSO	13	F	No
01.08.2018	5	NF54	DMSO	2	F	No
01.08.2018	5	NF54	DMSO	1	F	No
01.08.2018	5	NF54	DMSO	16	F	No
01.08.2018	5	NF54	DMSO	2	F	No
01.08.2018	5	NF54	DMSO	9	F	No
01.08.2018	5	NF54	DMSO	25	F	No
01.08.2018	5	NF54	DMSO	0	F	No
01.08.2018	5	NF54	DMSO	0	F	No
01.08.2018	5	NF54	DMSO	0	F	No
01.08.2018	5	NF54	DMSO	0	F	No
01.08.2018	5	NF54	DMSO	0	F	No
01.08.2018	5	NF54	DMSO	0	F	No
01.08.2018	5	NF54	0.1 uM DHA	0	F	Yes
01.08.2018	5	NF54	0.1 uM DHA	0	F	Yes
01.08.2018	5	NF54	0.1 uM DHA	0	F	Yes
01.08.2018	5	NF54	0.1 uM DHA	0	F	Yes
01.08.2018	5	NF54	0.1 uM DHA	0	F	Yes
01.08.2018	5	NF54	0.1 uM DHA	0	F	Yes
01.08.2018	5	NF54	0.1 uM DHA	0	F	Yes
01.08.2018	5	NF54	0.1 uM DHA	0	F	Yes
01.08.2018	5	NF54	0.1 uM DHA	0	F	Yes
01.08.2018	5	NF54	0.1 uM DHA	0	F	Yes
01.08.2018	5	NF54	0.1 uM DHA	0	F	Yes
01.08.2018	5	NF54	0.1 uM DHA	0	F	Yes
01.08.2018	5	NF54	0.1 uM DHA	0	F	Yes
01.08.2018	5	NF54	0.1 uM DHA	0	F	Yes
01.08.2018	5	NF54	0.1 uM DHA	0	F	Yes
01.08.2018	5	NF54	0.1 uM DHA	0	F	Yes
01.08.2018	5	NF54	0.1 uM DHA	0	F	Yes
01.08.2018	5	NF54	0.1 uM DHA	0	F	Yes
01.08.2018	5	NF54	0.1 uM DHA	0	F	Yes
01.08.2018	5	NF54	0.1 uM DHA	0	F	Yes
01.08.2018	5	NF54	0.1 uM DHA	0	F	Yes
01.08.2018	5	NF54	0.1 uM DHA	0	F	Yes
01.08.2018	5	NF54	0.1 uM DHA	0	F	Yes
01.08.2018	5	NF54	0.1 uM DHA	0	F	Yes
01.08.2018	5	NF54	0.1 uM DHA	0	F	Yes
01.08.2018	5	NF54	0.1 uM DHA	0	F	Yes
01.08.2018	5	NF54	0.1 uM DHA	0	F	Yes
01.08.2018	5	NF54	0.1 uM DHA	0	F	Yes
01.08.2018	5	NF54	0.1 uM DHA	0	F	Yes
01.08.2018	5	NF54	1 uM DHA	0	F	Yes
01.08.2018	5	NF54	1 uM DHA	0	F	Yes
01.08.2018	5	NF54	1 uM DHA	0	F	Yes
01.08.2018	5	NF54	1 uM DHA	0	F	Yes
01.08.2018	5	NF54	1 uM DHA	0	F	Yes
01.08.2018	5	NF54	1 uM DHA	0	F	Yes
01.08.2018	5	NF54	1 uM DHA	0	F	Yes
01.08.2018	5	NF54	1 uM DHA	0	F	Yes
01.08.2018	5	NF54	1 uM DHA	0	F	Yes
01.08.2018	5	NF54	1 uM DHA	0	F	Yes
01.08.2018	5	NF54	1 uM DHA	0	F	Yes
01.08.2018	5	NF54	1 uM DHA	0	F	Yes
01.08.2018	5	NF54	1 uM DHA	0	F	Yes
01.08.2018	5	NF54	1 uM DHA	0	F	Yes
01.08.2018	5	NF54	1 uM DHA	0	F	Yes
01.08.2018	5	NF54	1 uM DHA	0	F	Yes
01.08.2018	5	NF54	1 uM DHA	0	F	Yes
01.08.2018	5	NF54	1 uM DHA	0	F	Yes
01.08.2018	5	NF54	1 uM DHA	0	F	Yes
01.08.2018	5	NF54	1 uM DHA	0	F	Yes
01.08.2018	5	NF54	1 uM DHA	0	F	Yes
01.08.2018	5	NF54	1 uM DHA	0	F	Yes
01.08.2018	5	NF54	1 uM DHA	0	F	Yes
01.08.2018	5	NF54	1 uM DHA	0	F	Yes
01.08.2018	5	NF54	1 uM DHA	0	F	Yes
01.08.2018	5	NF54	1 uM DHA	0	F	Yes
01.08.2018	5	NF54	1 uM DHA	0	F	Yes
01.08.2018	5	NF54	5 uM DHA	0	F	Yes
01.08.2018	5	NF54	5 uM DHA	0	F	Yes
01.08.2018	5	NF54	5 uM DHA	0	F	Yes
01.08.2018	5	NF54	5 uM DHA	0	F	Yes
01.08.2018	5	NF54	5 uM DHA	0	F	Yes
01.08.2018	5	NF54	5 uM DHA	0	F	Yes
01.08.2018	5	NF54	5 uM DHA	0	F	Yes
01.08.2018	5	NF54	5 uM DHA	0	F	Yes
01.08.2018	5	NF54	5 uM DHA	0	F	Yes
01.08.2018	5	NF54	5 uM DHA	0	F	Yes
01.08.2018	5	NF54	5 uM DHA	0	F	Yes
01.08.2018	5	NF54	5 uM DHA	0	F	Yes
01.08.2018	5	NF54	5 uM DHA	0	F	Yes
01.08.2018	5	NF54	5 uM DHA	0	F	Yes
01.08.2018	5	NF54	5 uM DHA	0	F	Yes
01.08.2018	5	NF54	5 uM DHA	0	F	Yes
01.08.2018	5	NF54	5 uM DHA	0	F	Yes
01.08.2018	5	NF54	5 uM DHA	0	F	Yes
01.08.2018	5	NF54	5 uM DHA	0	F	Yes
01.08.2018	5	NF54	5 uM DHA	0	F	Yes
01.08.2018	5	NF54	5 uM DHA	0	F	Yes
01.08.2018	5	NF54	5 uM DHA	0	F	Yes
01.08.2018	5	NF54	5 uM DHA	0	F	Yes
01.08.2018	5	NF54	5 uM DHA	0	F	Yes
01.08.2018	5	NF54	5 uM DHA	0	F	Yes
01.08.2018	5	NF54	5 uM DHA	0	F	Yes
01.08.2018	5	NF54	5 uM DHA	0	F	Yes
01.08.2018	5	NF54	5 uM DHA	0	F	Yes
01.08.2018	5	NF54	5 uM DHA	0	F	Yes
01.08.2018	5	NF54	5 uM DHA	0	F	Yes
01.08.2018	5	NF54	5 uM DHA	0	F	Yes
01.08.2018	5	NF54	5 uM DHA	0	F	Yes
01.08.2018	5	NF54	5 uM DHA	0	F	Yes
01.08.2018	5	NF54	5 uM DHA	0	F	Yes
01.08.2018	5	NF54	5 uM DHA	0	F	Yes
01.08.2018	5	NF54	5 uM DHA	0	F	Yes
01.08.2018	5	NF54	5 uM DHA	0	F	Yes
01.08.2018	5	NF54	5 uM DHA	0	F	Yes
01.08.2018	5	NF54	5 uM DHA	0	F	Yes
08.08.2018	6	NF54	DMSO	1	G	No
08.08.2018	6	NF54	DMSO	0	G	No
08.08.2018	6	NF54	DMSO	0	G	No
08.08.2018	6	NF54	DMSO	0	G	No
08.08.2018	6	NF54	DMSO	0	G	No
08.08.2018	6	NF54	DMSO	0	G	No
08.08.2018	6	NF54	DMSO	0	G	No
08.08.2018	6	NF54	DMSO	0	G	No
08.08.2018	6	NF54	DMSO	1	G	No
08.08.2018	6	NF54	DMSO	0	G	No
08.08.2018	6	NF54	DMSO	1	G	No
08.08.2018	6	NF54	DMSO	0	G	No
08.08.2018	6	NF54	DMSO	0	G	No
08.08.2018	6	NF54	DMSO	0	G	No
08.08.2018	6	NF54	DMSO	0	G	No
08.08.2018	6	NF54	DMSO	0	G	No
08.08.2018	6	NF54	DMSO	0	G	No
08.08.2018	6	NF54	DMSO	0	G	No
08.08.2018	6	NF54	DMSO	0	G	No
08.08.2018	6	NF54	DMSO	0	G	No
08.08.2018	6	NF54	DMSO	0	G	No
08.08.2018	6	NF54	DMSO	0	G	No
08.08.2018	6	NF54	DMSO	0	G	No
08.08.2018	6	NF54	DMSO	0	G	No
08.08.2018	6	NF54	DMSO	0	G	No
08.08.2018	6	NF54	DMSO	0	G	No
08.08.2018	6	NF54	DMSO	0	G	No
08.08.2018	6	NF54	DMSO	0	G	No
08.08.2018	6	NF54	0.1 uM DHA	0	G	Yes
08.08.2018	6	NF54	0.1 uM DHA	0	G	Yes
08.08.2018	6	NF54	0.1 uM DHA	0	G	Yes
08.08.2018	6	NF54	0.1 uM DHA	0	G	Yes
08.08.2018	6	NF54	0.1 uM DHA	0	G	Yes
08.08.2018	6	NF54	0.1 uM DHA	0	G	Yes
08.08.2018	6	NF54	0.1 uM DHA	0	G	Yes
08.08.2018	6	NF54	0.1 uM DHA	0	G	Yes
08.08.2018	6	NF54	0.1 uM DHA	0	G	Yes
08.08.2018	6	NF54	0.1 uM DHA	0	G	Yes
08.08.2018	6	NF54	0.1 uM DHA	0	G	Yes
08.08.2018	6	NF54	0.1 uM DHA	0	G	Yes
08.08.2018	6	NF54	0.1 uM DHA	0	G	Yes
08.08.2018	6	NF54	0.1 uM DHA	0	G	Yes
08.08.2018	6	NF54	0.1 uM DHA	0	G	Yes
08.08.2018	6	NF54	0.1 uM DHA	0	G	Yes
08.08.2018	6	NF54	0.1 uM DHA	0	G	Yes
08.08.2018	6	NF54	0.1 uM DHA	0	G	Yes
08.08.2018	6	NF54	0.1 uM DHA	0	G	Yes
08.08.2018	6	NF54	0.1 uM DHA	0	G	Yes
08.08.2018	6	NF54	0.1 uM DHA	0	G	Yes
08.08.2018	6	NF54	0.1 uM DHA	0	G	Yes
08.08.2018	6	NF54	0.1 uM DHA	0	G	Yes
08.08.2018	6	NF54	0.1 uM DHA	0	G	Yes
08.08.2018	6	NF54	0.1 uM DHA	0	G	Yes
08.08.2018	6	NF54	0.1 uM DHA	0	G	Yes
08.08.2018	6	NF54	0.1 uM DHA	0	G	Yes
08.08.2018	6	NF54	0.1 uM DHA	0	G	Yes
08.08.2018	6	NF54	0.1 uM DHA	0	G	Yes
08.08.2018	6	NF54	1 uM DHA	0	G	Yes
08.08.2018	6	NF54	1 uM DHA	0	G	Yes
08.08.2018	6	NF54	1 uM DHA	0	G	Yes
08.08.2018	6	NF54	1 uM DHA	0	G	Yes
08.08.2018	6	NF54	1 uM DHA	0	G	Yes
08.08.2018	6	NF54	1 uM DHA	0	G	Yes
08.08.2018	6	NF54	1 uM DHA	0	G	Yes
08.08.2018	6	NF54	1 uM DHA	0	G	Yes
08.08.2018	6	NF54	1 uM DHA	0	G	Yes
08.08.2018	6	NF54	1 uM DHA	0	G	Yes
08.08.2018	6	NF54	1 uM DHA	0	G	Yes
08.08.2018	6	NF54	1 uM DHA	0	G	Yes
08.08.2018	6	NF54	1 uM DHA	0	G	Yes
08.08.2018	6	NF54	1 uM DHA	0	G	Yes
08.08.2018	6	NF54	1 uM DHA	0	G	Yes
08.08.2018	6	NF54	1 uM DHA	0	G	Yes
08.08.2018	6	NF54	1 uM DHA	0	G	Yes
08.08.2018	6	NF54	1 uM DHA	0	G	Yes
08.08.2018	6	NF54	1 uM DHA	0	G	Yes
08.08.2018	6	NF54	1 uM DHA	0	G	Yes
08.08.2018	6	NF54	1 uM DHA	0	G	Yes
08.08.2018	6	NF54	1 uM DHA	0	G	Yes
08.08.2018	6	NF54	1 uM DHA	0	G	Yes
08.08.2018	6	NF54	1 uM DHA	0	G	Yes
08.08.2018	6	NF54	1 uM DHA	0	G	Yes
08.08.2018	6	NF54	1 uM DHA	0	G	Yes
08.08.2018	6	NF54	1 uM DHA	0	G	Yes
08.08.2018	6	NF54	5 uM DHA	0	G	Yes
08.08.2018	6	NF54	5 uM DHA	0	G	Yes
08.08.2018	6	NF54	5 uM DHA	0	G	Yes
08.08.2018	6	NF54	5 uM DHA	0	G	Yes
08.08.2018	6	NF54	5 uM DHA	0	G	Yes
08.08.2018	6	NF54	5 uM DHA	0	G	Yes
08.08.2018	6	NF54	5 uM DHA	0	G	Yes
08.08.2018	6	NF54	5 uM DHA	0	G	Yes
08.08.2018	6	NF54	5 uM DHA	0	G	Yes
08.08.2018	6	NF54	5 uM DHA	0	G	Yes
08.08.2018	6	NF54	5 uM DHA	0	G	Yes
08.08.2018	6	NF54	5 uM DHA	0	G	Yes
08.08.2018	6	NF54	5 uM DHA	0	G	Yes
08.08.2018	6	NF54	5 uM DHA	0	G	Yes
08.08.2018	6	NF54	5 uM DHA	0	G	Yes
08.08.2018	6	NF54	5 uM DHA	0	G	Yes
08.08.2018	6	NF54	5 uM DHA	0	G	Yes
08.08.2018	6	NF54	5 uM DHA	0	G	Yes
08.08.2018	6	NF54	5 uM DHA	0	G	Yes
08.08.2018	6	NF54	5 uM DHA	0	G	Yes
08.08.2018	6	NF54	5 uM DHA	0	G	Yes
08.08.2018	6	NF54	5 uM DHA	0	G	Yes
08.08.2018	6	NF54	5 uM DHA	0	G	Yes
08.08.2018	6	NF54	5 uM DHA	0	G	Yes
08.08.2018	6	NF54	5 uM DHA	0	G	Yes
08.08.2018	6	NF54	5 uM DHA	0	G	Yes
08.08.2018	6	NF54	5 uM DHA	0	G	Yes
08.08.2018	6	NF54	5 uM DHA	0	G	Yes
08.08.2018	6	NF54	5 uM DHA	0	G	Yes
08.08.2018	6	NF54	5 uM DHA	0	G	Yes
08.08.2018	6	NF54	5 uM DHA	0	G	Yes
08.08.2018	6	NF54	5 uM DHA	0	G	Yes
08.08.2018	6	NF54	5 uM DHA	0	G	Yes
08.08.2018	6	NF54	5 uM DHA	0	G	Yes
08.08.2018	6	NF54	5 uM DHA	0	G	Yes
08.08.2018	6	NF54	5 uM DHA	0	G	Yes
08.08.2018	6	NF54	5 uM DHA	0	G	Yes
08.08.2018	6	NF54	5 uM DHA	0	G	Yes
08.08.2018	6	NF54	5 uM DHA	0	G	Yes
06.09.2018	7	NF54	DMSO	17	H	No
06.09.2018	7	NF54	DMSO	0	H	No
06.09.2018	7	NF54	DMSO	2	H	No
06.09.2018	7	NF54	DMSO	0	H	No
06.09.2018	7	NF54	DMSO	0	H	No
06.09.2018	7	NF54	DMSO	0	H	No
06.09.2018	7	NF54	DMSO	35	H	No
06.09.2018	7	NF54	DMSO	0	H	No
06.09.2018	7	NF54	DMSO	22	H	No
06.09.2018	7	NF54	DMSO	0	H	No
06.09.2018	7	NF54	DMSO	16	H	No
06.09.2018	7	NF54	DMSO	0	H	No
06.09.2018	7	NF54	DMSO	0	H	No
06.09.2018	7	NF54	DMSO	0	H	No
06.09.2018	7	NF54	DMSO	8	H	No
06.09.2018	7	NF54	DMSO	10	H	No
06.09.2018	7	NF54	DMSO	0	H	No
06.09.2018	7	NF54	DMSO	6	H	No
06.09.2018	7	NF54	DMSO	3	H	No
06.09.2018	7	NF54	0.1 uM DHA	0	H	Yes
06.09.2018	7	NF54	0.1 uM DHA	0	H	Yes
06.09.2018	7	NF54	0.1 uM DHA	60	H	Yes
06.09.2018	7	NF54	0.1 uM DHA	11	H	Yes
06.09.2018	7	NF54	0.1 uM DHA	8	H	Yes
06.09.2018	7	NF54	0.1 uM DHA	32	H	Yes
06.09.2018	7	NF54	0.1 uM DHA	12	H	Yes
06.09.2018	7	NF54	0.1 uM DHA	60	H	Yes
06.09.2018	7	NF54	0.1 uM DHA	13	H	Yes
06.09.2018	7	NF54	0.1 uM DHA	65	H	Yes
06.09.2018	7	NF54	0.1 uM DHA	0	H	Yes
06.09.2018	7	NF54	0.1 uM DHA	4	H	Yes
06.09.2018	7	NF54	0.1 uM DHA	65	H	Yes
06.09.2018	7	NF54	0.1 uM DHA	23	H	Yes
06.09.2018	7	NF54	0.1 uM DHA	43	H	Yes
06.09.2018	7	NF54	0.1 uM DHA	34	H	Yes
06.09.2018	7	NF54	0.1 uM DHA	6	H	Yes
06.09.2018	7	NF54	0.1 uM DHA	78	H	Yes
06.09.2018	7	NF54	0.1 uM DHA	30	H	Yes
06.09.2018	7	NF54	0.1 uM DHA	0	H	Yes
06.09.2018	7	NF54	0.1 uM DHA	78	H	Yes
06.09.2018	7	NF54	0.1 uM DHA	38	H	Yes
06.09.2018	7	NF54	0.1 uM DHA	40	H	Yes
06.09.2018	7	NF54	0.1 uM DHA	38	H	Yes
06.09.2018	7	NF54	0.1 uM DHA	21	H	Yes
06.09.2018	7	NF54	0.1 uM DHA	48	H	Yes
06.09.2018	7	NF54	0.1 uM DHA	0	H	Yes
06.09.2018	7	NF54	0.1 uM DHA	63	H	Yes
06.09.2018	7	NF54	0.1 uM DHA	53	H	Yes
06.09.2018	7	NF54	0.1 uM DHA	5	H	Yes
06.09.2018	7	NF54	0.1 uM DHA	70	H	Yes
06.09.2018	7	NF54	0.1 uM DHA	10	H	Yes
06.09.2018	7	NF54	0.1 uM DHA	20	H	Yes
06.09.2018	7	NF54	0.1 uM DHA	30	H	Yes
06.09.2018	7	NF54	0.1 uM DHA	50	H	Yes
06.09.2018	7	NF54	1 uM DHA	10	H	Yes
06.09.2018	7	NF54	1 uM DHA	3	H	Yes
06.09.2018	7	NF54	1 uM DHA	0	H	Yes
06.09.2018	7	NF54	1 uM DHA	28	H	Yes
06.09.2018	7	NF54	1 uM DHA	20	H	Yes
06.09.2018	7	NF54	1 uM DHA	18	H	Yes
06.09.2018	7	NF54	1 uM DHA	35	H	Yes
06.09.2018	7	NF54	1 uM DHA	5	H	Yes
06.09.2018	7	NF54	1 uM DHA	0	H	Yes
06.09.2018	7	NF54	1 uM DHA	7	H	Yes
06.09.2018	7	NF54	1 uM DHA	15	H	Yes
06.09.2018	7	NF54	1 uM DHA	0	H	Yes
06.09.2018	7	NF54	1 uM DHA	0	H	Yes
06.09.2018	7	NF54	1 uM DHA	40	H	Yes
06.09.2018	7	NF54	1 uM DHA	15	H	Yes
06.09.2018	7	NF54	1 uM DHA	20	H	Yes
06.09.2018	7	NF54	1 uM DHA	17	H	Yes
06.09.2018	7	NF54	1 uM DHA	0	H	Yes
06.09.2018	7	NF54	1 uM DHA	0	H	Yes
06.09.2018	7	NF54	1 uM DHA	17	H	Yes
06.09.2018	7	NF54	1 uM DHA	15	H	Yes
06.09.2018	7	NF54	5 uM DHA	0	H	Yes
06.09.2018	7	NF54	5 uM DHA	0	H	Yes
06.09.2018	7	NF54	5 uM DHA	10	H	Yes
06.09.2018	7	NF54	5 uM DHA	20	H	Yes
06.09.2018	7	NF54	5 uM DHA	30	H	Yes
06.09.2018	7	NF54	5 uM DHA	31	H	Yes
06.09.2018	7	NF54	5 uM DHA	0	H	Yes
06.09.2018	7	NF54	5 uM DHA	40	H	Yes
06.09.2018	7	NF54	5 uM DHA	0	H	Yes
06.09.2018	7	NF54	5 uM DHA	0	H	Yes
06.09.2018	7	NF54	5 uM DHA	12	H	Yes
06.09.2018	7	NF54	5 uM DHA	20	H	Yes
06.09.2018	7	NF54	5 uM DHA	0	H	Yes
06.09.2018	7	NF54	5 uM DHA	35	H	Yes
06.09.2018	7	NF54	5 uM DHA	4	H	Yes
06.09.2018	7	NF54	5 uM DHA	0	H	Yes
06.09.2018	7	NF54	5 uM DHA	0	H	Yes
06.09.2018	7	NF54	5 uM DHA	0	H	Yes
06.09.2018	7	NF54	5 uM DHA	0	H	Yes
06.09.2018	7	NF54	5 uM DHA	0	H	Yes
12.09.2018	8	APL5G	DMSO	0	I	No
12.09.2018	8	APL5G	DMSO	0	I	No
12.09.2018	8	APL5G	DMSO	0	I	No
12.09.2018	8	APL5G	DMSO	0	I	No
12.09.2018	8	APL5G	DMSO	0	I	No
12.09.2018	8	APL5G	DMSO	0	I	No
12.09.2018	8	APL5G	DMSO	2	I	No
12.09.2018	8	APL5G	DMSO	0	I	No
12.09.2018	8	APL5G	DMSO	0	I	No
12.09.2018	8	APL5G	DMSO	2	I	No
12.09.2018	8	APL5G	DMSO	2	I	No
12.09.2018	8	APL5G	DMSO	0	I	No
12.09.2018	8	APL5G	DMSO	3	I	No
12.09.2018	8	APL5G	DMSO	0	I	No
12.09.2018	8	APL5G	DMSO	0	I	No
12.09.2018	8	APL5G	DMSO	0	I	No
12.09.2018	8	APL5G	DMSO	3	I	No
12.09.2018	8	APL5G	DMSO	0	I	No
12.09.2018	8	APL5G	DMSO	0	I	No
12.09.2018	8	APL5G	DMSO	0	I	No
12.09.2018	8	APL5G	DMSO	1	I	No
12.09.2018	8	APL5G	DMSO	0	I	No
12.09.2018	8	APL5G	DMSO	4	I	No
12.09.2018	8	APL5G	DMSO	1	I	No
12.09.2018	8	APL5G	DMSO	1	I	No
12.09.2018	8	APL5G	DMSO	0	I	No
12.09.2018	8	APL5G	DMSO	0	I	No
12.09.2018	8	APL5G	DMSO	2	I	No
12.09.2018	8	APL5G	DMSO	0	I	No
12.09.2018	8	APL5G	DMSO	3	I	No
12.09.2018	8	APL5G	DMSO	0	I	No
12.09.2018	8	APL5G	DMSO	5	I	No
12.09.2018	8	APL5G	DMSO	2	I	No
12.09.2018	8	APL5G	DMSO	1	I	No
12.09.2018	8	APL5G	DMSO	3	I	No
12.09.2018	8	APL5G	DMSO	2	I	No
12.09.2018	8	APL5G	DMSO	0	I	No
12.09.2018	8	APL5G	DMSO	1	I	No
12.09.2018	8	APL5G	DMSO	0	I	No
12.09.2018	8	APL5G	DMSO	0	I	No
12.09.2018	8	APL5G	DMSO	2	I	No
12.09.2018	8	APL5G	DMSO	1	I	No
12.09.2018	8	APL5G	DMSO	0	I	No
12.09.2018	8	APL5G	0.1 uM DHA	0	I	Yes
12.09.2018	8	APL5G	0.1 uM DHA	1	I	Yes
12.09.2018	8	APL5G	0.1 uM DHA	1	I	Yes
12.09.2018	8	APL5G	0.1 uM DHA	0	I	Yes
12.09.2018	8	APL5G	0.1 uM DHA	1	I	Yes
12.09.2018	8	APL5G	0.1 uM DHA	0	I	Yes
12.09.2018	8	APL5G	0.1 uM DHA	3	I	Yes
12.09.2018	8	APL5G	0.1 uM DHA	0	I	Yes
12.09.2018	8	APL5G	0.1 uM DHA	0	I	Yes
12.09.2018	8	APL5G	0.1 uM DHA	0	I	Yes
12.09.2018	8	APL5G	0.1 uM DHA	0	I	Yes
12.09.2018	8	APL5G	0.1 uM DHA	0	I	Yes
12.09.2018	8	APL5G	0.1 uM DHA	4	I	Yes
12.09.2018	8	APL5G	0.1 uM DHA	0	I	Yes
12.09.2018	8	APL5G	0.1 uM DHA	0	I	Yes
12.09.2018	8	APL5G	0.1 uM DHA	2	I	Yes
12.09.2018	8	APL5G	0.1 uM DHA	5	I	Yes
12.09.2018	8	APL5G	0.1 uM DHA	0	I	Yes
12.09.2018	8	APL5G	0.1 uM DHA	0	I	Yes
12.09.2018	8	APL5G	0.1 uM DHA	2	I	Yes
12.09.2018	8	APL5G	0.1 uM DHA	0	I	Yes
12.09.2018	8	APL5G	0.1 uM DHA	1	I	Yes
12.09.2018	8	APL5G	0.1 uM DHA	0	I	Yes
12.09.2018	8	APL5G	0.1 uM DHA	0	I	Yes
12.09.2018	8	APL5G	0.1 uM DHA	0	I	Yes
12.09.2018	8	APL5G	0.1 uM DHA	0	I	Yes
12.09.2018	8	APL5G	0.1 uM DHA	0	I	Yes
12.09.2018	8	APL5G	0.1 uM DHA	0	I	Yes
12.09.2018	8	APL5G	0.1 uM DHA	1	I	Yes
12.09.2018	8	APL5G	0.1 uM DHA	0	I	Yes
12.09.2018	8	APL5G	0.1 uM DHA	0	I	Yes
12.09.2018	8	APL5G	0.1 uM DHA	0	I	Yes
12.09.2018	8	APL5G	0.1 uM DHA	0	I	Yes
12.09.2018	8	APL5G	1 uM DHA	0	I	Yes
12.09.2018	8	APL5G	1 uM DHA	0	I	Yes
12.09.2018	8	APL5G	1 uM DHA	0	I	Yes
12.09.2018	8	APL5G	1 uM DHA	0	I	Yes
12.09.2018	8	APL5G	1 uM DHA	0	I	Yes
12.09.2018	8	APL5G	1 uM DHA	0	I	Yes
12.09.2018	8	APL5G	1 uM DHA	0	I	Yes
12.09.2018	8	APL5G	1 uM DHA	1	I	Yes
12.09.2018	8	APL5G	1 uM DHA	0	I	Yes
12.09.2018	8	APL5G	1 uM DHA	0	I	Yes
12.09.2018	8	APL5G	1 uM DHA	0	I	Yes
12.09.2018	8	APL5G	1 uM DHA	0	I	Yes
12.09.2018	8	APL5G	1 uM DHA	0	I	Yes
12.09.2018	8	APL5G	1 uM DHA	0	I	Yes
12.09.2018	8	APL5G	1 uM DHA	0	I	Yes
12.09.2018	8	APL5G	1 uM DHA	0	I	Yes
12.09.2018	8	APL5G	1 uM DHA	0	I	Yes
12.09.2018	8	APL5G	1 uM DHA	0	I	Yes
12.09.2018	8	APL5G	1 uM DHA	0	I	Yes
12.09.2018	8	APL5G	1 uM DHA	2	I	Yes
12.09.2018	8	APL5G	1 uM DHA	0	I	Yes
12.09.2018	8	APL5G	1 uM DHA	1	I	Yes
12.09.2018	8	APL5G	1 uM DHA	3	I	Yes
12.09.2018	8	APL5G	1 uM DHA	0	I	Yes
12.09.2018	8	APL5G	1 uM DHA	0	I	Yes
12.09.2018	8	APL5G	1 uM DHA	0	I	Yes
12.09.2018	8	APL5G	1 uM DHA	0	I	Yes
12.09.2018	8	APL5G	1 uM DHA	0	I	Yes
12.09.2018	8	APL5G	1 uM DHA	0	I	Yes
12.09.2018	8	APL5G	1 uM DHA	0	I	Yes
12.09.2018	8	APL5G	1 uM DHA	0	I	Yes
12.09.2018	8	APL5G	5 uM DHA	1	I	Yes
12.09.2018	8	APL5G	5 uM DHA	2	I	Yes
12.09.2018	8	APL5G	5 uM DHA	0	I	Yes
12.09.2018	8	APL5G	5 uM DHA	0	I	Yes
12.09.2018	8	APL5G	5 uM DHA	0	I	Yes
12.09.2018	8	APL5G	5 uM DHA	0	I	Yes
12.09.2018	8	APL5G	5 uM DHA	0	I	Yes
12.09.2018	8	APL5G	5 uM DHA	0	I	Yes
12.09.2018	8	APL5G	5 uM DHA	0	I	Yes
12.09.2018	8	APL5G	5 uM DHA	0	I	Yes
12.09.2018	8	APL5G	5 uM DHA	0	I	Yes
12.09.2018	8	APL5G	5 uM DHA	1	I	Yes
12.09.2018	8	APL5G	5 uM DHA	0	I	Yes
12.09.2018	8	APL5G	5 uM DHA	0	I	Yes
12.09.2018	8	APL5G	5 uM DHA	0	I	Yes
12.09.2018	8	APL5G	5 uM DHA	0	I	Yes
12.09.2018	8	APL5G	5 uM DHA	0	I	Yes
12.09.2018	8	APL5G	5 uM DHA	1	I	Yes
12.09.2018	8	APL5G	5 uM DHA	5	I	Yes
12.09.2018	8	APL5G	5 uM DHA	0	I	Yes
12.09.2018	8	APL5G	5 uM DHA	0	I	Yes
12.09.2018	8	APL5G	5 uM DHA	0	I	Yes
12.09.2018	8	APL5G	5 uM DHA	0	I	Yes
12.09.2018	8	APL5G	5 uM DHA	0	I	Yes
12.09.2018	8	APL5G	5 uM DHA	0	I	Yes
12.09.2018	8	APL5G	5 uM DHA	0	I	Yes
12.09.2018	8	APL5G	5 uM DHA	0	I	Yes
12.09.2018	8	APL5G	5 uM DHA	0	I	Yes
12.09.2018	8	APL5G	5 uM DHA	0	I	Yes
12.09.2018	8	APL5G	5 uM DHA	0	I	Yes
12.09.2018	8	APL5G	5 uM DHA	0	I	Yes
12.09.2018	8	APL5G	5 uM DHA	0	I	Yes
12.09.2018	8	APL5G	5 uM DHA	0	I	Yes
12.09.2018	8	APL5G	5 uM DHA	0	I	Yes
12.09.2018	8	APL5G	5 uM DHA	0	I	Yes
12.09.2018	8	APL5G	5 uM DHA	0	I	Yes
12.09.2018	8	APL5G	5 uM DHA	0	I	Yes
12.09.2018	8	APL5G	5 uM DHA	0	I	Yes
12.09.2018	8	APL5G	5 uM DHA	0	I	Yes
14.09.2018	9	APL5G	DMSO	1	J	No
14.09.2018	9	APL5G	DMSO	2	J	No
14.09.2018	9	APL5G	DMSO	0	J	No
14.09.2018	9	APL5G	DMSO	2	J	No
14.09.2018	9	APL5G	DMSO	0	J	No
14.09.2018	9	APL5G	DMSO	0	J	No
14.09.2018	9	APL5G	DMSO	0	J	No
14.09.2018	9	APL5G	DMSO	0	J	No
14.09.2018	9	APL5G	DMSO	2	J	No
14.09.2018	9	APL5G	DMSO	2	J	No
14.09.2018	9	APL5G	DMSO	0	J	No
14.09.2018	9	APL5G	DMSO	6	J	No
14.09.2018	9	APL5G	DMSO	0	J	No
14.09.2018	9	APL5G	DMSO	0	J	No
14.09.2018	9	APL5G	DMSO	2	J	No
14.09.2018	9	APL5G	DMSO	5	J	No
14.09.2018	9	APL5G	DMSO	5	J	No
14.09.2018	9	APL5G	DMSO	2	J	No
14.09.2018	9	APL5G	DMSO	0	J	No
14.09.2018	9	APL5G	DMSO	1	J	No
14.09.2018	9	APL5G	DMSO	2	J	No
14.09.2018	9	APL5G	DMSO	1	J	No
14.09.2018	9	APL5G	DMSO	2	J	No
14.09.2018	9	APL5G	DMSO	0	J	No
14.09.2018	9	APL5G	DMSO	2	J	No
14.09.2018	9	APL5G	DMSO	0	J	No
14.09.2018	9	APL5G	DMSO	0	J	No
14.09.2018	9	APL5G	DMSO	0	J	No
14.09.2018	9	APL5G	DMSO	2	J	No
14.09.2018	9	APL5G	DMSO	2	J	No
14.09.2018	9	APL5G	DMSO	0	J	No
14.09.2018	9	APL5G	DMSO	0	J	No
14.09.2018	9	APL5G	DMSO	0	J	No
14.09.2018	9	APL5G	DMSO	0	J	No
14.09.2018	9	APL5G	DMSO	0	J	No
14.09.2018	9	APL5G	DMSO	0	J	No
14.09.2018	9	APL5G	DMSO	0	J	No
14.09.2018	9	APL5G	DMSO	1	J	No
14.09.2018	9	APL5G	DMSO	4	J	No
14.09.2018	9	APL5G	DMSO	0	J	No
14.09.2018	9	APL5G	DMSO	3	J	No
14.09.2018	9	APL5G	DMSO	0	J	No
14.09.2018	9	APL5G	DMSO	0	J	No
14.09.2018	9	APL5G	DMSO	0	J	No
14.09.2018	9	APL5G	DMSO	0	J	No
14.09.2018	9	APL5G	DMSO	0	J	No
14.09.2018	9	APL5G	DMSO	0	J	No
14.09.2018	9	APL5G	DMSO	0	J	No
14.09.2018	9	APL5G	DMSO	5	J	No
14.09.2018	9	APL5G	DMSO	0	J	No
14.09.2018	9	APL5G	DMSO	0	J	No
14.09.2018	9	APL5G	0.1 uM DHA	0	J	Yes
14.09.2018	9	APL5G	0.1 uM DHA	3	J	Yes
14.09.2018	9	APL5G	0.1 uM DHA	0	J	Yes
14.09.2018	9	APL5G	0.1 uM DHA	0	J	Yes
14.09.2018	9	APL5G	0.1 uM DHA	0	J	Yes
14.09.2018	9	APL5G	0.1 uM DHA	1	J	Yes
14.09.2018	9	APL5G	0.1 uM DHA	0	J	Yes
14.09.2018	9	APL5G	0.1 uM DHA	0	J	Yes
14.09.2018	9	APL5G	0.1 uM DHA	1	J	Yes
14.09.2018	9	APL5G	0.1 uM DHA	0	J	Yes
14.09.2018	9	APL5G	0.1 uM DHA	8	J	Yes
14.09.2018	9	APL5G	0.1 uM DHA	2	J	Yes
14.09.2018	9	APL5G	0.1 uM DHA	2	J	Yes
14.09.2018	9	APL5G	0.1 uM DHA	0	J	Yes
14.09.2018	9	APL5G	0.1 uM DHA	0	J	Yes
14.09.2018	9	APL5G	0.1 uM DHA	2	J	Yes
14.09.2018	9	APL5G	0.1 uM DHA	1	J	Yes
14.09.2018	9	APL5G	0.1 uM DHA	3	J	Yes
14.09.2018	9	APL5G	0.1 uM DHA	0	J	Yes
14.09.2018	9	APL5G	0.1 uM DHA	1	J	Yes
14.09.2018	9	APL5G	0.1 uM DHA	0	J	Yes
14.09.2018	9	APL5G	0.1 uM DHA	0	J	Yes
14.09.2018	9	APL5G	0.1 uM DHA	0	J	Yes
14.09.2018	9	APL5G	0.1 uM DHA	1	J	Yes
14.09.2018	9	APL5G	0.1 uM DHA	2	J	Yes
14.09.2018	9	APL5G	0.1 uM DHA	0	J	Yes
14.09.2018	9	APL5G	0.1 uM DHA	0	J	Yes
14.09.2018	9	APL5G	0.1 uM DHA	1	J	Yes
14.09.2018	9	APL5G	0.1 uM DHA	0	J	Yes
14.09.2018	9	APL5G	0.1 uM DHA	0	J	Yes
14.09.2018	9	APL5G	0.1 uM DHA	0	J	Yes
14.09.2018	9	APL5G	0.1 uM DHA	1	J	Yes
14.09.2018	9	APL5G	0.1 uM DHA	2	J	Yes
14.09.2018	9	APL5G	0.1 uM DHA	0	J	Yes
14.09.2018	9	APL5G	0.1 uM DHA	0	J	Yes
14.09.2018	9	APL5G	0.1 uM DHA	1	J	Yes
14.09.2018	9	APL5G	0.1 uM DHA	0	J	Yes
14.09.2018	9	APL5G	0.1 uM DHA	0	J	Yes
14.09.2018	9	APL5G	0.1 uM DHA	0	J	Yes
14.09.2018	9	APL5G	0.1 uM DHA	0	J	Yes
14.09.2018	9	APL5G	0.1 uM DHA	1	J	Yes
14.09.2018	9	APL5G	0.1 uM DHA	1	J	Yes
14.09.2018	9	APL5G	0.1 uM DHA	1	J	Yes
14.09.2018	9	APL5G	0.1 uM DHA	0	J	Yes
14.09.2018	9	APL5G	0.1 uM DHA	0	J	Yes
14.09.2018	9	APL5G	0.1 uM DHA	0	J	Yes
14.09.2018	9	APL5G	0.1 uM DHA	0	J	Yes
14.09.2018	9	APL5G	0.1 uM DHA	1	J	Yes
14.09.2018	9	APL5G	0.1 uM DHA	0	J	Yes
14.09.2018	9	APL5G	0.1 uM DHA	0	J	Yes
14.09.2018	9	APL5G	0.1 uM DHA	2	J	Yes
14.09.2018	9	APL5G	0.1 uM DHA	0	J	Yes
14.09.2018	9	APL5G	0.1 uM DHA	0	J	Yes
14.09.2018	9	APL5G	0.1 uM DHA	2	J	Yes
14.09.2018	9	APL5G	0.1 uM DHA	4	J	Yes
14.09.2018	9	APL5G	0.1 uM DHA	0	J	Yes
14.09.2018	9	APL5G	0.1 uM DHA	2	J	Yes
14.09.2018	9	APL5G	0.1 uM DHA	0	J	Yes
14.09.2018	9	APL5G	1 uM DHA	0	J	Yes
14.09.2018	9	APL5G	1 uM DHA	0	J	Yes
14.09.2018	9	APL5G	1 uM DHA	0	J	Yes
14.09.2018	9	APL5G	1 uM DHA	0	J	Yes
14.09.2018	9	APL5G	1 uM DHA	0	J	Yes
14.09.2018	9	APL5G	1 uM DHA	0	J	Yes
14.09.2018	9	APL5G	1 uM DHA	1	J	Yes
14.09.2018	9	APL5G	1 uM DHA	0	J	Yes
14.09.2018	9	APL5G	1 uM DHA	0	J	Yes
14.09.2018	9	APL5G	1 uM DHA	0	J	Yes
14.09.2018	9	APL5G	1 uM DHA	0	J	Yes
14.09.2018	9	APL5G	1 uM DHA	1	J	Yes
14.09.2018	9	APL5G	1 uM DHA	0	J	Yes
14.09.2018	9	APL5G	1 uM DHA	0	J	Yes
14.09.2018	9	APL5G	1 uM DHA	0	J	Yes
14.09.2018	9	APL5G	1 uM DHA	0	J	Yes
14.09.2018	9	APL5G	1 uM DHA	0	J	Yes
14.09.2018	9	APL5G	1 uM DHA	0	J	Yes
14.09.2018	9	APL5G	1 uM DHA	0	J	Yes
14.09.2018	9	APL5G	1 uM DHA	3	J	Yes
14.09.2018	9	APL5G	1 uM DHA	0	J	Yes
14.09.2018	9	APL5G	1 uM DHA	0	J	Yes
14.09.2018	9	APL5G	1 uM DHA	9	J	Yes
14.09.2018	9	APL5G	1 uM DHA	2	J	Yes
14.09.2018	9	APL5G	1 uM DHA	0	J	Yes
14.09.2018	9	APL5G	1 uM DHA	0	J	Yes
14.09.2018	9	APL5G	1 uM DHA	1	J	Yes
14.09.2018	9	APL5G	1 uM DHA	0	J	Yes
14.09.2018	9	APL5G	1 uM DHA	3	J	Yes
14.09.2018	9	APL5G	1 uM DHA	0	J	Yes
14.09.2018	9	APL5G	1 uM DHA	0	J	Yes
14.09.2018	9	APL5G	1 uM DHA	0	J	Yes
14.09.2018	9	APL5G	1 uM DHA	1	J	Yes
14.09.2018	9	APL5G	1 uM DHA	4	J	Yes
14.09.2018	9	APL5G	1 uM DHA	1	J	Yes
14.09.2018	9	APL5G	1 uM DHA	3	J	Yes
14.09.2018	9	APL5G	1 uM DHA	0	J	Yes
14.09.2018	9	APL5G	1 uM DHA	0	J	Yes
14.09.2018	9	APL5G	1 uM DHA	0	J	Yes
14.09.2018	9	APL5G	1 uM DHA	0	J	Yes
14.09.2018	9	APL5G	1 uM DHA	1	J	Yes
14.09.2018	9	APL5G	1 uM DHA	6	J	Yes
14.09.2018	9	APL5G	1 uM DHA	0	J	Yes
14.09.2018	9	APL5G	1 uM DHA	0	J	Yes
14.09.2018	9	APL5G	1 uM DHA	1	J	Yes
14.09.2018	9	APL5G	1 uM DHA	0	J	Yes
14.09.2018	9	APL5G	1 uM DHA	1	J	Yes
14.09.2018	9	APL5G	1 uM DHA	1	J	Yes
14.09.2018	9	APL5G	1 uM DHA	0	J	Yes
14.09.2018	9	APL5G	1 uM DHA	0	J	Yes
14.09.2018	9	APL5G	1 uM DHA	1	J	Yes
14.09.2018	9	APL5G	1 uM DHA	0	J	Yes
14.09.2018	9	APL5G	1 uM DHA	0	J	Yes
14.09.2018	9	APL5G	1 uM DHA	0	J	Yes
14.09.2018	9	APL5G	5 uM DHA	1	J	Yes
14.09.2018	9	APL5G	5 uM DHA	0	J	Yes
14.09.2018	9	APL5G	5 uM DHA	3	J	Yes
14.09.2018	9	APL5G	5 uM DHA	0	J	Yes
14.09.2018	9	APL5G	5 uM DHA	1	J	Yes
14.09.2018	9	APL5G	5 uM DHA	0	J	Yes
14.09.2018	9	APL5G	5 uM DHA	0	J	Yes
14.09.2018	9	APL5G	5 uM DHA	7	J	Yes
14.09.2018	9	APL5G	5 uM DHA	1	J	Yes
14.09.2018	9	APL5G	5 uM DHA	2	J	Yes
14.09.2018	9	APL5G	5 uM DHA	1	J	Yes
14.09.2018	9	APL5G	5 uM DHA	0	J	Yes
14.09.2018	9	APL5G	5 uM DHA	0	J	Yes
14.09.2018	9	APL5G	5 uM DHA	1	J	Yes
14.09.2018	9	APL5G	5 uM DHA	1	J	Yes
14.09.2018	9	APL5G	5 uM DHA	1	J	Yes
14.09.2018	9	APL5G	5 uM DHA	0	J	Yes
14.09.2018	9	APL5G	5 uM DHA	0	J	Yes
14.09.2018	9	APL5G	5 uM DHA	0	J	Yes
14.09.2018	9	APL5G	5 uM DHA	1	J	Yes
14.09.2018	9	APL5G	5 uM DHA	0	J	Yes
14.09.2018	9	APL5G	5 uM DHA	0	J	Yes
14.09.2018	9	APL5G	5 uM DHA	1	J	Yes
14.09.2018	9	APL5G	5 uM DHA	1	J	Yes
14.09.2018	9	APL5G	5 uM DHA	0	J	Yes
14.09.2018	9	APL5G	5 uM DHA	4	J	Yes
14.09.2018	9	APL5G	5 uM DHA	0	J	Yes
14.09.2018	9	APL5G	5 uM DHA	1	J	Yes
14.09.2018	9	APL5G	5 uM DHA	0	J	Yes
14.09.2018	9	APL5G	5 uM DHA	0	J	Yes
14.09.2018	9	APL5G	5 uM DHA	0	J	Yes
14.09.2018	9	APL5G	5 uM DHA	0	J	Yes
14.09.2018	9	APL5G	5 uM DHA	0	J	Yes
14.09.2018	9	APL5G	5 uM DHA	1	J	Yes
14.09.2018	9	APL5G	5 uM DHA	0	J	Yes
14.09.2018	9	APL5G	5 uM DHA	0	J	Yes
14.09.2018	9	APL5G	5 uM DHA	0	J	Yes
14.09.2018	9	APL5G	5 uM DHA	0	J	Yes
14.09.2018	9	APL5G	5 uM DHA	0	J	Yes
14.09.2018	9	APL5G	5 uM DHA	0	J	Yes
14.09.2018	9	APL5G	5 uM DHA	0	J	Yes
14.09.2018	9	APL5G	5 uM DHA	0	J	Yes
19.09.2018	10	APL5G	DMSO	0	K	No
19.09.2018	10	APL5G	DMSO	0	K	No
19.09.2018	10	APL5G	DMSO	3	K	No
19.09.2018	10	APL5G	DMSO	1	K	No
19.09.2018	10	APL5G	DMSO	0	K	No
19.09.2018	10	APL5G	DMSO	1	K	No
19.09.2018	10	APL5G	DMSO	4	K	No
19.09.2018	10	APL5G	DMSO	1	K	No
19.09.2018	10	APL5G	DMSO	0	K	No
19.09.2018	10	APL5G	DMSO	2	K	No
19.09.2018	10	APL5G	DMSO	3	K	No
19.09.2018	10	APL5G	DMSO	1	K	No
19.09.2018	10	APL5G	DMSO	0	K	No
19.09.2018	10	APL5G	DMSO	5	K	No
19.09.2018	10	APL5G	DMSO	0	K	No
19.09.2018	10	APL5G	DMSO	0	K	No
19.09.2018	10	APL5G	DMSO	0	K	No
19.09.2018	10	APL5G	DMSO	0	K	No
19.09.2018	10	APL5G	0.1 uM DHA	0	K	Yes
19.09.2018	10	APL5G	0.1 uM DHA	0	K	Yes
19.09.2018	10	APL5G	0.1 uM DHA	1	K	Yes
19.09.2018	10	APL5G	0.1 uM DHA	0	K	Yes
19.09.2018	10	APL5G	0.1 uM DHA	1	K	Yes
19.09.2018	10	APL5G	0.1 uM DHA	2	K	Yes
19.09.2018	10	APL5G	0.1 uM DHA	0	K	Yes
19.09.2018	10	APL5G	0.1 uM DHA	3	K	Yes
19.09.2018	10	APL5G	0.1 uM DHA	0	K	Yes
19.09.2018	10	APL5G	0.1 uM DHA	0	K	Yes
19.09.2018	10	APL5G	0.1 uM DHA	0	K	Yes
19.09.2018	10	APL5G	0.1 uM DHA	1	K	Yes
19.09.2018	10	APL5G	0.1 uM DHA	0	K	Yes
19.09.2018	10	APL5G	0.1 uM DHA	2	K	Yes
19.09.2018	10	APL5G	0.1 uM DHA	4	K	Yes
19.09.2018	10	APL5G	0.1 uM DHA	0	K	Yes
19.09.2018	10	APL5G	0.1 uM DHA	3	K	Yes
[truncated: 1,687 more rows]
